# Supplementary material for: Case Report: Unravelling the Mysterious Lichtenberg Figure Skin Response in a Patient With a High-Voltage Electrical Injury
Source: Front Med (Lausanne). 2021 Jun 11;8:663807. doi: 10.3389/fmed.2021.663807 (PMC8226253; doi:10.3389/fmed.2021.663807)
Supplement: Supplementary file 2 [file Data_Sheet_2.xlsx]

## Sheet: Upregulated DEPs
Supplementary Table I. Proteins with higher expression in injury vs control samples. Provided here as supplement for completeness together with Supplementary Table II.
			Group		Control					Injury				Fold change
Protein IDs	Protein names	Gene names	proteins	Peptides	Mean		SD	N		Mean		SD	N	log2	p-value
P04839	Cytochrome b-245 heavy chain	CYBB	1	1	0	±	0	0		0.0772689	±	0.00747192	3	INF	0.00155124
P17213	Bactericidal permeability-increasing protein	BPI	1	1	0	±	0	0		0.0446316	±	0.0215163	3	INF	0.0347453
C9JCF5	Lactotransferrin	LTF	5	21	0.0415363	±	0.03849	2		0.844774	±	0.464084	3	4.34612	0.0428622
P17661	Desmin	DES	1	42	0.308836	±	0.155771	3		4.14774	±	1.18674	3	3.74742	0.0136522
Q01995	Transgelin	TAGLN	3	6	0.00949592	±	0.00950107	2		0.122249	±	0.0540362	3	3.68637	0.0396983
P07951	Tropomyosin beta chain	TPM2	6	13	0.0751622	±	0.0328122	3		0.658676	±	0.175675	3	3.13149	0.0188517
P13796	Plastin-2	LCP1	2	3	0.0177699	±	0.0161568	2		0.148268	±	0.0396489	3	3.0607	0.021387
P63267	Actin, gamma-enteric smooth muscle	ACTG2	2	24	0.00816674	±	0.00368127	3		0.0584081	±	0.0283716	3	2.83834	0.0371633
Q14315	Filamin-C	FLNC	2	14	0.0346316	±	0.0329696	2		0.242683	±	0.0375689	3	2.80891	0.000597861
P02679	Fibrinogen gamma chain	FGG	6	16	0.63015	±	0.110341	3		3.00383	±	0.70842	3	2.25304	0.0112505
P68133	Actin, alpha skeletal muscle	ACTA1	3	25	2.60876	±	0.397156	3		12.211	±	2.6578	3	2.22675	0.0102071
P35749	Myosin-11	MYH11	5	45	0.784323	±	0.235789	3		3.22713	±	1.45118	3	2.04073	0.0383299
O15061	Synemin	SYNM	6	9	0.162734	±	0.133384	3		0.5996	±	0.199713	3	1.88148	0.0113956
P02675	Fibrinogen beta chain	FGB	3	29	0.647382	±	0.233183	3		2.24514	±	0.35093	3	1.79411	0.00632941
P06753	Tropomyosin alpha-3 chain	TPM3	16	8	0.0102053	±	0.00241615	3		0.0347098	±	0.0136518	3	1.76602	0.0414189
P09493	Tropomyosin alpha-1 chain	TPM1	20	14	0.456729	±	0.0238509	3		1.40635	±	0.455383	3	1.62254	0.0356866
P51911	Calponin-1	CNN1	9	10	0.130187	±	0.0411186	3		0.385997	±	0.0910721	3	1.568	0.0382753
P24844	Myosin regulatory light polypeptide 9	MYL9	1	1	0.0554858	±	0.0154305	3		0.135047	±	0.0585859	3	1.28327	0.0432668
Q7Z794	Keratin, type II cytoskeletal 1b	KRT77	3	17	0.294386	±	0.0894689	3		0.640704	±	0.0660539	3	1.12195	0.00254518
P67936	Tropomyosin alpha-4 chain	TPM4	6	9	0.0233616	±	0.00506388	3		0.0425381	±	0.00988327	3	0.864619	0.0366901
P21333	Filamin-A	FLNA	9	75	1.66784	±	0.240483	3		2.99393	±	1.00718	3	0.84406	0.0479455
P12814	Alpha-actinin-1	ACTN1	20	34	1.43762	±	0.365439	3		2.16212	±	0.55575	3	0.588767	0.0121407

## Sheet: Downregulated DEPs
Supplementary Table II. Proteins with less expression in injury vs control samples.
			Group		Control					Injury				Fold change
Protein IDs	Protein names	Gene names	proteins	Peptides	Mean		SD	N		Mean		SD	N	log2	p-value
P19623	Spermidine synthase	SRM	2	1	0.0589842	±	0.000609804	3		0	±	0	0	INF	1.78129e-05
Q05469	Hormone-sensitive lipase	LIPE	4	3	0.060965	±	0.00736145	3		0	±	0	0	INF	0.00241247
P48637	Glutathione synthetase	GSS	1	1	0.0335513	±	0.00776019	3		0	±	0	0	INF	0.0086845
Q7Z304	MAM domain-containing protein 2	MAMDC2	2	2	0.0260571	±	0.00669294	3		0	±	0	0	INF	0.0106459
P20020	Calcium-transporting ATPase	ATP2B1	7	1	0.0292528	±	0.00864025	3		0	±	0	0	INF	0.0139351
P49959	Double-strand break repair protein MRE11A	MRE11A	7	1	0.0412839	±	0.0125144	3		0	±	0	0	INF	0.0146452
J3QR49	Dual-specificity mitogen-activated protein kinase kinase 3	MAP2K3	1	1	0.0739343	±	0.0304296	3		0	±	0	0	INF	0.0260461
P28072	Proteasome subunit beta type	PSMB6	2	1	0.0536581	±	0.0226679	3		0	±	0	0	INF	0.0273284
P18428	Lipopolysaccharide-binding protein	LBP	1	1	0.0397245	±	0.017053	3		0	±	0	0	INF	0.0281454
O43301	Heat shock 70 kDa protein 12A	HSPA12A	1	2	0.054829	±	0.0252695	3		0	±	0	0	INF	0.0320366
Q9Y266	Nuclear migration protein nudC	NUDC	1	1	0.0339046	±	0.0162541	3		0	±	0	0	INF	0.0343992
P02461	Collagen alpha-1(III) chain	COL3A1	3	4	0.0929057	±	0.0464157	3		0	±	0	0	INF	0.037037
P16930	Fumarylacetoacetase	FAH	2	1	0.00871885	±	0.00439883	3		0	±	0	0	INF	0.0376893
P54868	Hydroxymethylglutaryl-CoA synthase, mitochondrial	HMGCS2	3	1	0.0228507	±	0.0134351	3		0	±	0	0	INF	0.0492494
Q05707	Collagen alpha-1(XIV) chain	COL14A1	7	21	1.28978	±	0.49154	3		0.0156728	±	0.0111401	3	-6.36272	0.0226414
P05023	Sodium/potassium-transporting ATPase subunit alpha-1	ATP1A1	16	8	0.394477	±	0.0774575	3		0.0148629	±	0.0257432	1	-4.73016	0.00522883
P25189	Myelin protein P0	MPZ	4	6	0.0876005	±	0.0351165	3		0.00473776	±	0.0041334	2	-4.20866	0.0322916
O43491	Band 4.1-like protein 2	EPB41L2	8	2	0.0349238	±	0.0166149	3		0.00234303	±	0.00405825	1	-3.89776	0.0382374
P50454	Serpin H1	SERPINH1	13	6	0.443034	±	0.0682677	3		0.0345274	±	0.0147721	3	-3.6816	0.00288541
Q04828	Aldo-keto reductase family 1 member C1	AKR1C1	3	6	0.401495	±	0.161832	3		0.041111	±	0.037242	2	-3.28779	0.0260309
Q15113	Procollagen C-endopeptidase enhancer 1	PCOLCE	1	3	0.0323297	±	0.0102054	3		0.00340588	±	0.00589916	1	-3.24676	0.039927
Q12805	EGF-containing fibulin-like extracellular matrix protein 1	EFEMP1	5	3	0.382341	±	0.105542	3		0.0423045	±	0.042104	2	-3.17598	0.0060204
P02458	Collagen alpha-1(I) chain	COL1A1	4	30	1.57735	±	0.735805	3		0.183209	±	0.0645028	3	-3.10594	0.0410818
P00918	Carbonic anhydrase 2	CA2	3	5	0.160606	±	0.0524478	3		0.0186551	±	0.00657284	3	-3.10588	0.0217952
P23142	Fibulin-1	FBLN1	2	4	0.241232	±	0.0785649	3		0.0281034	±	0.0249359	2	-3.1016	0.010654
P08123	Collagen alpha-2(I) chain	COL1A2	2	18	0.547618	±	0.267243	3		0.0654585	±	0.0167259	3	-3.06452	0.045157
P05783	Keratin, type I cytoskeletal 18	KRT18	2	4	0.214229	±	0.0930587	3		0.02813	±	0.0258397	2	-2.92897	0.0467716
Q6NZI2	Polymerase I and transcript release factor	PTRF	2	2	0.0138234	±	0.00517293	3		0.00214591	±	0.00371682	1	-2.68745	0.00890829
P17655	Calpain-2 catalytic subunit	CAPN2	3	6	0.326112	±	0.167309	3		0.0506582	±	0.0877427	1	-2.6865	0.0259316
P22234	Multifunctional protein ADE2	PAICS	4	3	0.127057	±	0.0609513	3		0.0205001	±	0.0355072	1	-2.63177	0.0423826
P16157	Ankyrin-1	ANK1	18	4	0.145583	±	0.0355907	3		0.024218	±	0.0419468	1	-2.58769	0.0135557
P36955	Pigment epithelium-derived factor	SERPINF1	4	2	0.0487191	±	0.0176425	3		0.00822459	±	0.0142454	1	-2.56647	0.0311687
P08174	Complement decay-accelerating factor	CD55	11	4	0.408362	±	0.0674302	3		0.0851874	±	0.0486656	3	-2.26114	0.00468268
P01623	Immunoglobulin kappa variable 3-20	IGKV3-20	8	2	0.00965812	±	0.00271974	3		0.00203671	±	0.00352768	1	-2.2455	0.0350438
Q92599	Septin-8	42986	7	1	0.0276448	±	0.00572448	3		0.00595219	±	0.0103095	1	-2.21551	0.0499572
P83111	Serine beta-lactamase-like protein LACTB, mitochondrial	LACTB	1	1	0.0192158	±	0.0135802	3		0.00433721	±	0.00751227	1	-2.14745	0.0262845
P23142	Fibulin-1	FBLN1	10	9	0.8084	±	0.277452	3		0.186013	±	0.104291	3	-2.11967	0.0355251
Q15029	116 kDa U5 small nuclear ribonucleoprotein component	EFTUD2	4	2	0.0606407	±	0.0276354	3		0.0144953	±	0.0251066	1	-2.0647	0.0170888
Q99829	Copine-1	CPNE1	18	3	0.208423	±	0.0863692	3		0.0499644	±	0.0865409	1	-2.06054	0.0275174
Q92817	Envoplakin	EVPL	3	3	0.0775765	±	0.00873323	3		0.0186004	±	0.0322168	1	-2.06029	0.0273832
P35580	Myosin-10	MYH10	5	12	0.122159	±	0.0181835	3		0.0311817	±	0.0289827	2	-1.96998	0.00254966
P07814	Bifunctional glutamate/proline--tRNA ligase	EPRS	2	2	0.120399	±	0.0397261	3		0.0318986	±	0.0552501	1	-1.91625	0.0440947
P98095	Fibulin-2	FBLN2	4	10	2.58908	±	1.18558	3		0.696039	±	0.321476	3	-1.8952	0.0447032
Q9NSD9	Phenylalanine--tRNA ligase beta subunit	FARSB	1	1	0.0269601	±	0.00616426	3		0.00749935	±	0.00778679	2	-1.84599	0.00231602
P00751	Complement factor B	CFB	6	4	0.101062	±	0.0231488	3		0.0283247	±	0.0490598	1	-1.83511	0.0199711
P12111	Collagen alpha-3(VI) chain	COL6A3	4	129	117.476	±	29.9732	3		33.8949	±	8.79491	3	-1.79323	0.0144109
Q14764	Major vault protein	MVP	3	7	0.286197	±	0.0611122	3		0.0844058	±	0.0749236	2	-1.7616	0.00138257
F8W914	Reticulon	RTN4	2	1	0.0376065	±	0.0104031	3		0.011179	±	0.0193625	1	-1.7502	0.0330705
Q08431	Lactadherin	MFGE8	6	2	0.123029	±	0.0254941	3		0.0370033	±	0.0361312	2	-1.73327	0.0139915
P51648	Fatty aldehyde dehydrogenase	ALDH3A2	10	2	0.0104208	±	0.00252737	3		0.00325982	±	0.00564618	1	-1.6766	0.0323029
P27105	Erythrocyte band 7 integral membrane protein	STOM	3	3	0.156954	±	0.0586539	3		0.050543	±	0.0483532	2	-1.63475	0.0467603
Q03252	Lamin-B2	LMNB2	2	4	0.00637069	±	0.000528109	3		0.00211594	±	0.00186196	2	-1.59015	0.0212859
Q8IUX7	Adipocyte enhancer-binding protein 1	AEBP1	2	3	0.142565	±	0.0516188	3		0.0483861	±	0.0482701	2	-1.55895	0.0300954
Q16555	Dihydropyrimidinase-related protein 2	DPYSL2	8	18	0.927851	±	0.168071	3		0.314924	±	0.127704	3	-1.55889	0.0247104
P43034	Platelet-activating factor acetylhydrolase IB subunit alpha	PAFAH1B1	3	2	0.0143774	±	0.00446022	3		0.00491693	±	0.00851638	1	-1.54797	0.0313157
Q01082	Spectrin beta chain, non-erythrocytic 1	SPTBN1	5	26	0.900653	±	0.125818	3		0.312998	±	0.066016	3	-1.52482	0.0133696
P35555	Fibrillin-1	FBN1	9	31	1.01162	±	0.0874945	3		0.352786	±	0.107569	3	-1.51979	0.00503022
P08754	Guanine nucleotide-binding protein G(k) subunit alpha	GNAI3	1	5	0.0689799	±	0.0115355	3		0.0243612	±	0.021174	2	-1.50159	0.0114344
P04844	Dolichyl-diphosphooligosaccharide--protein glycosyltransferase subunit 2	RPN2	5	5	0.277885	±	0.0482229	3		0.0991919	±	0.0980356	2	-1.48619	0.0459341
P01871	Ig mu heavy chain disease protein;Ig mu chain C region	IGHM	6	4	0.377136	±	0.174245	3		0.134748	±	0.123478	3	-1.48482	0.0462922
Q07954	Prolow-density lipoprotein receptor-related protein 1	LRP1	2	4	0.0344751	±	0.0103624	3		0.0123193	±	0.0108535	2	-1.48464	0.00585764
Q96TA1	Niban-like protein 1	FAM129B	2	3	0.0571714	±	0.0195159	3		0.0206294	±	0.0357311	1	-1.47059	0.0319077
P53675	Clathrin heavy chain;Clathrin heavy chain 1	CLTC	13	44	2.99633	±	1.838	3		1.12351	±	1.07633	3	-1.41519	0.0433304
P00966	Argininosuccinate synthase	ASS1	3	3	0.211072	±	0.0639678	3		0.0797267	±	0.0318059	3	-1.4046	0.0309152
P07585	Decorin	DCN	11	10	2.53979	±	0.37768	3		0.960534	±	0.573146	3	-1.4028	0.0462119
P10644	cAMP-dependent protein kinase type I-alpha regulatory subunit	PRKAR1A	4	3	0.181626	±	0.104099	3		0.0696594	±	0.0635329	2	-1.38258	0.0438039
P12110	Collagen alpha-2(VI) chain	COL6A2	4	30	7.60945	±	1.32929	3		3.0096	±	0.870707	3	-1.33822	0.00920357
P06396	Gelsolin	GSN	14	20	3.31645	±	0.967992	3		1.31178	±	0.439445	3	-1.33812	0.0112707
Q13228	Selenium-binding protein 1	SELENBP1	8	9	0.257741	±	0.101499	3		0.102041	±	0.0819177	3	-1.33678	0.0439176
Q99715	Collagen alpha-1(XII) chain	COL12A1	8	22	0.635005	±	0.244202	3		0.260778	±	0.0626448	3	-1.28395	0.0414305
Q13813	Spectrin alpha chain, non-erythrocytic 1	SPTAN1	6	49	3.81128	±	1.19044	3		1.60563	±	0.739913	3	-1.24713	0.0108763
A0A087WWA5		TNXB	1	23	0.0364041	±	0.00887898	3		0.0156105	±	0.00746528	3	-1.22159	0.0119932
P08572	Collagen alpha-2(IV) chain;Canstatin	COL4A2	1	4	0.143639	±	0.0503623	3		0.0616495	±	0.0562753	2	-1.22028	0.031905
P48594	Serpin B4	SERPINB4	3	6	0.0186183	±	0.00243529	3		0.00812288	±	0.00839707	2	-1.19666	0.0481298
P04843	Dolichyl-diphosphooligosaccharide--protein glycosyltransferase subunit 1	RPN1	3	7	0.159584	±	0.0425141	3		0.0708759	±	0.0634235	2	-1.17095	0.0166237
P40939	Trifunctional enzyme subunit alpha, mitochondrial	HADHA	3	5	0.232132	±	0.0363448	3		0.103681	±	0.0160085	3	-1.1628	0.00564229
P07195	L-lactate dehydrogenase	LDHB	11	7	0.225543	±	0.117986	3		0.103264	±	0.100064	2	-1.12706	0.00522564
P51884	Lumican	LUM	2	11	1.56586	±	0.0541612	3		0.720414	±	0.306673	3	-1.12005	0.0240211
B4E3S0	Coronin;Coronin-1C	CORO1C	5	2	0.319717	±	0.0901506	3		0.148399	±	0.0253085	3	-1.10732	0.0496904
O95834	Echinoderm microtubule-associated protein-like 2	EML2	19	3	0.0778557	±	0.0647136	3		0.0364662	±	0.0454144	2	-1.09424	0.0408059
Q16658	Fascin	FSCN1	4	10	0.499954	±	0.196012	3		0.234764	±	0.10917	3	-1.09059	0.0429143
P11217	Glycogen phosphorylase, muscle form	PYGB	4	20	1.11712	±	0.393349	3		0.524851	±	0.259956	3	-1.0898	0.0139345
Q14697	Neutral alpha-glucosidase AB	GANAB	5	19	0.643316	±	0.168754	3		0.302743	±	0.127965	3	-1.08743	0.00831212
P21281	V-type proton ATPase subunit B, brain isoform	ATP6V1B2	4	3	0.103641	±	0.0543565	3		0.0490849	±	0.0436956	2	-1.07824	0.0365328
P25705	ATP synthase subunit alpha, mitochondrial	ATP5A1	9	13	0.685101	±	0.184894	3		0.333018	±	0.0136402	3	-1.04072	0.0440212
Q16181	Septin-7	SEPT7	7	5	0.319129	±	0.0725401	3		0.15762	±	0.0566279	3	-1.01769	0.0300884
P01860	Ig gamma-3 chain C region	IGHG3	4	14	0.306563	±	0.0582398	3		0.152427	±	0.0463824	3	-1.00806	0.00763308
P13010	X-ray repair cross-complementing protein 5	XRCC5	2	14	0.584513	±	0.156923	3		0.291473	±	0.130813	3	-1.00387	0.00639602
P22105	Tenascin-X	TNXB	8	58	2.82979	±	0.471396	3		1.43912	±	0.39132	3	-0.975506	0.00383033
Q09666	Neuroblast differentiation-associated protein AHNAK	AHNAK	7	45	0.87509	±	0.0729591	3		0.447808	±	0.107551	3	-0.966552	0.00876862
P04350	Tubulin beta-4A chain	TUBB4A	21	15	0.150355	±	0.0670414	3		0.0770307	±	0.0249659	3	-0.964867	0.0499277
P06748	Nucleophosmin	NPM1	4	2	0.161545	±	0.0321786	3		0.0842911	±	0.0237137	3	-0.938486	0.0244744
P02545	Prelamin-A/C	LMNA	10	41	1.7912	±	0.180938	3		0.935444	±	0.40855	3	-0.937205	0.0370516
Q14204	Cytoplasmic dynein 1 heavy chain 1	DYNC1H1	1	14	0.483285	±	0.192232	3		0.254449	±	0.243157	2	-0.9255	0.0212552
P13489	Ribonuclease inhibitor	RNH1	8	11	0.759572	±	0.321869	3		0.400998	±	0.164282	3	-0.92159	0.0305418
P19827	Inter-alpha-trypsin inhibitor heavy chain H1	ITIH1	6	6	0.280745	±	0.171258	3		0.148736	±	0.100299	3	-0.916507	0.0424085
P41250	Glycine--tRNA ligase	GARS	1	4	0.0453667	±	0.0182036	3		0.0244881	±	0.0213129	2	-0.889554	0.010683
P08758	Annexin A5	ANXA5	4	6	0.320821	±	0.149993	3		0.17327	±	0.100766	3	-0.888751	0.0188945
Q15582	Transforming growth factor-beta-induced protein ig-h3	TGFBI	8	26	3.75697	±	0.755684	3		2.03868	±	0.624171	3	-0.881933	0.000988224
P62873	Guanine nucleotide-binding protein G(I)/G(S)/G(T) subunit beta-1	GNB1	12	5	0.273087	±	0.103649	3		0.148365	±	0.0810312	3	-0.880208	0.0186385
P00367	Glutamate dehydrogenase 1, mitochondrial	GLUD1	4	15	0.349491	±	0.0693203	3		0.192631	±	0.0647699	3	-0.859417	0.044047
P02787	Serotransferrin	TF	8	32	2.92014	±	0.455347	3		1.62789	±	0.678433	3	-0.843035	0.0164775
P01859	Ig gamma-2 chain C region	IGHG2	2	10	0.514484	±	0.0672858	3		0.287366	±	0.0457718	3	-0.840235	0.0366842
O00232	26S proteasome non-ATPase regulatory subunit 12	PSMD12	2	3	0.082405	±	0.061425	3		0.0460699	±	0.0443061	2	-0.838908	0.0428362
Q02218	2-oxoglutarate dehydrogenase, mitochondrial	OGDH	11	8	0.930798	±	0.381152	3		0.534365	±	0.181683	3	-0.800643	0.0452494
Q9HBL0	Tensin-1	TNS1	7	3	0.0344037	±	0.0202535	3		0.0197684	±	0.0174902	2	-0.799369	0.0459245
P23246	Splicing factor, proline- and glutamine-rich	SFPQ	3	4	0.460953	±	0.123349	3		0.269389	±	0.169026	3	-0.774928	0.0112627
P08670	Vimentin	VIM	11	54	25.0293	±	3.12993	3		14.6612	±	3.82149	3	-0.771616	0.0386782
P51991	Heterogeneous nuclear ribonucleoprotein A3	HNRNPA3	2	9	1.19393	±	0.340188	3		0.715016	±	0.221096	3	-0.739675	0.0122893
P98160	Basement membrane-specific heparan sulfate proteoglycan core protein	HSPG2	3	45	2.07414	±	0.471972	3		1.24914	±	0.386511	3	-0.731578	0.00247047
P04899	Guanine nucleotide-binding protein G(i) subunit alpha-1	GNAI1	30	8	0.315771	±	0.122749	3		0.191384	±	0.128081	3	-0.722409	0.0106118
P14543	Nidogen-1	NID1	2	10	0.429949	±	0.169599	3		0.262636	±	0.219782	3	-0.711098	0.0146825
P69905	Hemoglobin subunit alpha	HBA1	2	8	1.28819	±	0.139969	3		0.820442	±	0.337871	3	-0.650871	0.0374719
P13639	Elongation factor 2	EEF2	1	20	2.06472	±	0.637819	3		1.34774	±	0.31204	3	-0.615407	0.0317168
