# Supplementary material for: Case Report: Unravelling the Mysterious Lichtenberg Figure Skin Response in a Patient With a High-Voltage Electrical Injury
Source: Front Med (Lausanne). 2021 Jun 11;8:663807. doi: 10.3389/fmed.2021.663807 (PMC8226253; doi:10.3389/fmed.2021.663807)
Supplement: Supplementary file 3 [file Data_Sheet_3.xlsx]

## Sheet: All
Supplementary Table III. Ingenuity-Pathway-Analysis-associated disease or functional annotations and their categories for proteins significantly differentially expressed between injury and control samples.
Categories	Diseases or Functions Annotation	p-Value	Predicted Activation State	Activation z-score	Flags	Molecules	# Molecules
Hereditary Disorder, Organismal Injury and Abnormalities, Skeletal and Muscular Disorders	Autosomal dominant myopathy	9.77e-14				ACTA1,CA2,COL1A1,COL1A2,COL4A2,COL6A2,COL6A3,DES,FLNC,MPZ,SERPINH1,TPM1,TPM2	13
Connective Tissue Disorders, Hereditary Disorder, Organismal Injury and Abnormalities	Hereditary connective tissue disorder	5.53e-12				CA2,CNN1,COL12A1,COL1A1,COL1A2,COL6A2,COL6A3,FBN1,GNAI3,GSN,LMNB2,MYH10,MYH11,PRKAR1A,SERPINH1,TAGLN,TNXB,TPM2	18
Cellular Assembly and Organization, Tissue Development	Fibrogenesis	9.57e-12		0.5	bias	ACTA1,COL6A3,DES,DPYSL2,EML2,FBN1,GSN,KRT18,LRP1,MYH10,MYH11,PRKAR1A, SERPINH1,SYNM,TPM1,TPM2,TPM3	17
Skeletal and Muscular Disorders, Skeletal and Muscular System Development and Function	Abnormal morphology of muscle	1.77e-11				ACTA1,CD55,COL12A1,COL14A1,DCN,DES,FBN1,FLNC,HADHA,LMNB2,LUM,MYH10, MYH11,SPTBN1	14
Connective Tissue Disorders, Organismal Injury and Abnormalities	Advanced Dupuytren contracture	2.46e-11				COL12A1,COL14A1,COL1A1,COL1A2,COL4A2,COL6A2,COL6A3	7
Cancer, Organismal Injury and Abnormalities, Reproductive System Disease	Peyronie disease	2.46e-11				COL12A1,COL14A1,COL1A1,COL1A2,COL4A2,COL6A2,COL6A3	7
Skeletal and Muscular System Development and Function	Morphology of muscle	6.18e-11				ACTA1,CA2,CD55,COL12A1,COL14A1,DCN,DES,EFEMP1,FBN1,FLNC,HADHA,LMNB2,LUM,MYH10,MYH11,MYL9,SPTBN1	17
Organismal Injury and Abnormalities	Ulcer	7.24e-11				CD55,COL12A1,COL14A1,COL1A1,COL1A2,COL4A2,COL6A2,COL6A3,FGB,FGG	10
Cellular Movement	Cell movement	8.75e-11		-1.182		ATP5F1A,CA2,CD55,CLTC,CNN1,COL1A1,COL4A2,CORO1C,DCN,DPYSL2,EFEMP1,FBLN2,FBN1,FGB,FLNC,FSCN1,GNAI3,GSN,IGHM,LCP1,LMNB2,LRP1,LTF,LUM,MPZ,MYH10, MYH11,PRKAR1A,SELENBP1,SEPT7,SERPINH1,SYNM,TPM1,TPM3	34
Cancer, Organismal Injury and Abnormalities	Connective tissue tumor	1.08e-10		1.934		ACTG2,ASS1,ATP6V1B2,CNN1,COL12A1,COL14A1,COL1A1,COL1A2,COL4A2,COL6A2, COL6A3,CORO1C,DCN,EML2,FBLN2,FBN1,LMNB2,LRP1,MFGE8,MYH10,PRKAR1A,RPN1, SPTBN1,TAGLN,XRCC5	25
Organismal Survival	Organismal death	1.16e-10	Increased	3.015	bias	ACTA1,AEBP1,ASS1,CD55,COL12A1,COL1A1,COL4A2,COL6A2,DCN,DES,EFEMP1,FBLN1,FBN1,FGG,FLNC,FSCN1,GNAI3,GSN,HADHA,IGHM,LCP1,LMNB2,LRP1,LUM,MFGE8, MYH10,MYH11,PRKAR1A,SELENBP1,SEPT7,SERPINH1,SPTBN1,TNXB,TPM3,XRCC5	35
Endocrine System Disorders, Gastrointestinal Disease, Metabolic Disease, Organismal Injury and Abnormalities, Skeletal and Muscular Disorders	Diabetic foot ulcer disorder	1.34e-10				COL12A1,COL14A1,COL1A1,COL1A2,COL4A2,COL6A2,COL6A3	7
Cellular Assembly and Organization, Tissue Development	Formation of filaments	2.14e-10		0.5	bias	ACTA1,COL6A3,DES,DPYSL2,EML2,FBN1,GSN,KRT18,LRP1,MYH11,SERPINH1,SYNM, TPM1,TPM2,TPM3	15
Cancer, Organismal Injury and Abnormalities, Reproductive System Disease	Uterine serous papillary cancer	4.96e-10				ACTG2,CA2,CNN1,COL14A1,DES,FBLN1,KRT18,LUM,MYH11,SYNM,TNXB	11
Cancer, Organismal Injury and Abnormalities	Connective or soft tissue tumor	5.35e-10		1.934		ACTG2,ASS1,ATP6V1B2,CNN1,COL12A1,COL14A1,COL1A1,COL1A2,COL4A2,COL6A2, COL6A3,CORO1C,DCN,DES,EML2,FBLN2,FBN1,LMNB2,LRP1,MFGE8,MYH10,PRKAR1A, RPN1,SPTBN1,TAGLN,XRCC5	26
Cellular Assembly and Organization, Cellular Function and Maintenance	Organization of filaments	6.77e-10		-1.131		COL14A1,COL1A1,COL1A2,DCN,DES,DPYSL2,GSN,KRT18,LCP1,SERPINH1,TNXB	11
Connective Tissue Disorders, Developmental Disorder, Hereditary Disorder, Organismal Injury and Abnormalities, Skeletal and Muscular Disorders	Marfan syndrome	1.88e-09				CNN1,COL1A2,FBN1,MYH10,MYH11,TAGLN	6
Cancer, Organismal Injury and Abnormalities, Reproductive System Disease	Female genital tract cancer	2.08e-09				ACTG2,AEBP1,AKR1C1/AKR1C2,ATP6V1B2,CA2,CD55,CNN1,COL12A1,COL14A1,COL1A2,COL4A2,COL6A2,COL6A3,CORO1C,DCN,DES,FBLN1,FBLN2,FBN1,FGG,FLNC,IGHM, KRT18,KRT77,LMNB2,LRP1,LTF,LUM,MFGE8,MYH10,MYH11,MYL9,SERPINB4,SPTAN1, SPTBN1,STOM,SYNM,TAGLN,TNXB,TPM1,TPM2,TPM3,XRCC5	43
Cancer, Organismal Injury and Abnormalities, Reproductive System Disease	Uterine cancer	2.56e-09				ACTG2,AKR1C1/AKR1C2,CA2,CD55,CNN1,COL12A1,COL14A1,COL4A2,COL6A3,CORO1C,DCN,DES,FBLN1,FBLN2,FBN1,FGG,FLNC,KRT18,KRT77,LMNB2,LRP1,LTF,LUM,MFGE8, MYH10,MYH11,MYL9,SERPINB4,SPTAN1,SPTBN1,SYNM,TAGLN,TNXB,TPM1,TPM2,TPM3,XRCC5	37
Organismal Development	Morphology of body cavity	2.86e-09				ACTG2,AEBP1,CA2,CD55,CNN1,COL1A1,DCN,DES,EFEMP1,FBLN1,FBN1,GSN,HADHA, IGHM,KRT18,LMNB2,LUM,MFGE8,MYH10,MYH11,MYL9,SELENBP1,SPTBN1,TPM1,XRCC5	25
Cancer, Organismal Injury and Abnormalities	Pelvic cancer	3.44e-09				ACTG2,AEBP1,AKR1C1/AKR1C2,ASS1,ATP6V1B2,CA2,CD55,CLTC,CNN1,COL12A1, COL14A1,COL1A1,COL1A2,COL4A2,COL6A2,COL6A3,CORO1C,DCN,DES,EFEMP1,FBLN1,FBLN2,FBN1,FGG,FLNC,FSCN1,GSN,IGHM,KRT18,KRT77,LCP1,LMNB2,LRP1,LTF,LUM, MFGE8,MVP,MYH10,MYH11,MYL9,PRKAR1A,PYGB,SERPINB4,SPTAN1,SPTBN1,STOM, SYNM,TAGLN,TNXB,TPM1,TPM2,TPM3,XRCC5	53
Cancer, Organismal Injury and Abnormalities, Reproductive System Disease	Genital tract cancer	3.89e-09				ACTG2,AEBP1,AKR1C1/AKR1C2,ASS1,ATP6V1B2,CA2,CD55,CLTC,CNN1,COL12A1, COL14A1,COL1A1,COL1A2,COL4A2,COL6A2,COL6A3,CORO1C,DCN,DES,EFEMP1,FBLN1,FBLN2,FBN1,FGG,FLNC,FSCN1,GSN,IGHM,KRT18,KRT77,LCP1,LMNB2,LRP1,LTF,LUM, MFGE8,MYH10,MYH11,MYL9,PRKAR1A,PYGB,SERPINB4,SPTAN1,SPTBN1,STOM,SYNM, TAGLN,TNXB,TPM1,TPM2,TPM3,XRCC5	52
Hereditary Disorder, Organismal Injury and Abnormalities, Skeletal and Muscular Disorders	Hereditary myopathy	4.38e-09				ACTA1,CA2,COL12A1,COL1A1,COL1A2,COL4A2,COL6A2,COL6A3,DES,FLNC,MPZ, SERPINH1,TPM1,TPM2,TPM3	15
Cellular Assembly and Organization, Cellular Function and Maintenance	Organization of collagen fibrils	4.63e-09				COL14A1,COL1A1,COL1A2,DCN,SERPINH1,TNXB	6
Cancer, Organismal Injury and Abnormalities	Fibroma	6.08e-09				ATP6V1B2,COL12A1,COL14A1,COL1A1,COL1A2,COL4A2,COL6A2,COL6A3	8
Cancer, Organismal Injury and Abnormalities, Reproductive System Disease	Tumorigenesis of reproductive tract	6.12e-09				ACTG2,AEBP1,AKR1C1/AKR1C2,ATP6V1B2,CA2,CD55,CNN1,COL12A1,COL14A1,COL1A2,COL4A2,COL6A2,COL6A3,CORO1C,DCN,DES,FBLN1,FBLN2,FBN1,FGG,FLNC,IGHM, KRT18,KRT77,LMNB2,LRP1,LTF,LUM,MFGE8,MYH10,MYH11,MYL9,SERPINB4,SPTAN1, SPTBN1,STOM,SYNM,TAGLN,TNXB,TPM1,TPM2,TPM3,XRCC5	43
Cancer, Organismal Injury and Abnormalities, Reproductive System Disease	Breast or ovarian cancer	7.29e-09				AEBP1,AKR1C1/AKR1C2,ATP5F1A,ATP6V1B2,CLTC,CNN1,COL12A1,COL14A1,COL1A1, COL1A2,COL4A2,COL6A2,COL6A3,DCN,EFEMP1,EML2,FBLN1,FBLN2,FBN1,FLNC,FSCN1,GNAI3,GSN,IGHM,KRT18,LRP1,LTF,MYH10,MYH11,MYL9,SPTAN1,SPTBN1,STOM,SYNM, TAGLN,TNXB,TPM1,TPM2,TPM3,XRCC5	40
Cancer, Organismal Injury and Abnormalities	Malignant genitourinary solid tumor	8.18e-09				ACTG2,AEBP1,AKR1C1/AKR1C2,ASS1,ATP5F1A,ATP6V1B2,CA2,CD55,CLTC,CNN1, COL12A1,COL14A1,COL1A1,COL1A2,COL4A2,COL6A2,COL6A3,CORO1C,DCN,DES, EFEMP1,EML2,FBLN1,FBLN2,FBN1,FGG,FLNC,FSCN1,GNAI3,GSN,IGHM,KRT18,KRT77, LCP1,LMNB2,LRP1,LTF,LUM,MFGE8,MVP,MYH10,MYH11,MYL9,PRKAR1A,PYGB, SELENBP1,SERPINB4,SPTAN1,SPTBN1,STOM,SYNM,TAGLN,TNXB,TPM1,TPM2,TPM3, XRCC5	57
Cancer, Organismal Injury and Abnormalities, Reproductive System Disease	Female genital tract serous carcinoma	8.32e-09				ACTG2,AEBP1,CA2,CNN1,COL14A1,COL6A2,DES,FBLN1,KRT18,LUM,MYH11,SYNM,TNXB	13
Cancer, Organismal Injury and Abnormalities, Reproductive System Disease	Genital tumor	8.54e-09				ACTG2,AEBP1,AKR1C1/AKR1C2,ASS1,ATP6V1B2,CA2,CD55,CLTC,CNN1,COL12A1, COL14A1,COL1A1,COL1A2,COL4A2,COL6A2,COL6A3,CORO1C,DCN,DES,EFEMP1,FBLN1,FBLN2,FBN1,FGG,FLNC,FSCN1,GSN,IGHM,KRT18,KRT77,LCP1,LMNB2,LRP1,LTF,LUM, MFGE8,MYH10,MYH11,MYL9,PRKAR1A,PYGB,SERPINB4,SPTAN1,SPTBN1,STOM,SYNM, TAGLN,TNXB,TPM1,TPM2,TPM3,XRCC5	52
Cancer, Organismal Injury and Abnormalities	Malignant solid tumor	1.07e-08		1.844		ACTA1,ACTG2,AEBP1,AKR1C1/AKR1C2,ASS1,ATP5F1A,ATP6V1B2,CA2,CD55,CLTC,CNN1,COL12A1,COL14A1,COL1A1,COL1A2,COL4A2,COL6A2,COL6A3,CORO1C,DCN,DES, DPYSL2,EFEMP1,EML2,FARSB,FBLN1,FBLN2,FBN1,FGB,FGG,FLNC,FSCN1,GANAB, GNAI3,GSN,HADHA,IGHG3,IGHM,KRT18,KRT77,LCP1,LDHB,LMNB2,LRP1,LTF,LUM, MFGE8,MPZ,MVP,MYH10,MYH11,MYL9,PRKAR1A,PYGB,RPN1,RPN2,SELENBP1,SEPT7, SERPINB4,SERPINH1,SPTAN1,SPTBN1,STOM,SYNM,TAGLN,TNXB…	70
Cellular Assembly and Organization	Organization of organelle	1.17e-08		-0.492	bias	CLTC,COL14A1,COL1A1,COL1A2,DCN,DES,DPYSL2,GSN,KRT18,LCP1,LMNB2,SERPINH1,SPTBN1,TNXB,TPM1	15
Cancer, Organismal Injury and Abnormalities	Fibrous tissue tumor	1.17e-08				ATP6V1B2,COL12A1,COL14A1,COL1A1,COL1A2,COL4A2,COL6A2,COL6A3,PRKAR1A	9
Cancer, Organismal Injury and Abnormalities	Genitourinary adenocarcinoma	1.19e-08				ACTG2,AEBP1,AKR1C1/AKR1C2,ATP6V1B2,CA2,CD55,CLTC,CNN1,COL12A1,COL14A1, COL1A1,COL1A2,COL4A2,COL6A2,COL6A3,CORO1C,DCN,DES,EFEMP1,FBLN1,FBLN2, FBN1,FGG,FLNC,FSCN1,GSN,KRT18,KRT77,LCP1,LMNB2,LRP1,LTF,LUM,MFGE8,MYH10, MYH11,MYL9,PRKAR1A,PYGB,SELENBP1,SERPINB4,SPTAN1,SPTBN1,STOM,SYNM, TNXB,TPM1,TPM2,XRCC5	49
Cancer, Neurological Disease, Organismal Injury and Abnormalities	Central nervous system solid tumor	1.44e-08				AKR1C1/AKR1C2,CA2,COL12A1,COL14A1,COL1A1,COL1A2,COL4A2,COL6A2,DES, EFEMP1,FLNC,GSN,LCP1,LTF,LUM,MYH11,PRKAR1A,SPTBN1,SYNM,TAGLN,TNXB,XRCC5	22
Cancer, Organismal Injury and Abnormalities	Development of malignant tumor	1.65e-08		1.496		ACTA1,AEBP1,AKR1C1/AKR1C2,ASS1,ATP6V1B2,CA2,CD55,CLTC,CNN1,COL12A1, COL14A1,COL1A1,COL1A2,COL4A2,COL6A2,COL6A3,CORO1C,DCN,DES,EFEMP1, EML2,FBLN1,FBLN2,FBN1,FGB,FGG,FLNC,FSCN1,HADHA,KRT77,LCP1,LDHB,LMNB2, LRP1,LTF,LUM,MFGE8,MPZ,MYH10,MYH11,MYL9,PRKAR1A,PYGB,SELENBP1,SERPINB4, SERPINH1,SPTAN1,SPTBN1,STOM,SYNM,TAGLN,TNXB,TPM1,TPM2,TPM3,XRCC5	56
Cancer, Organismal Injury and Abnormalities	Benign Tumors	1.81e-08				AEBP1,ASS1,ATP6V1B2,CA2,COL12A1,COL14A1,COL1A1,COL1A2,COL4A2,COL6A2,COL6A3,DCN,FBLN1,FBN1,MYH10,PRKAR1A,SPTAN1,SPTBN1	18
Dermatological Diseases and Conditions, Inflammatory Disease, Organismal Injury and Abnormalities, Skeletal and Muscular Disorders	Juvenile dermatomyositis	2e-08				COL1A1,COL1A2,COL4A2,COL6A2,COL6A3,SERPINH1	6
Dermatological Diseases and Conditions, Organismal Injury and Abnormalities	Burn	2.07e-08				COL12A1,COL14A1,COL1A1,COL1A2,COL4A2,COL6A2,COL6A3	7
Cancer, Organismal Injury and Abnormalities	Extracranial solid tumor	2.15e-08		1.837		ACTA1,ACTG2,AEBP1,AKR1C1/AKR1C2,ASS1,ATP5F1A,ATP6V1B2,CA2,CD55,CLTC,CNN1,COL12A1,COL14A1,COL1A1,COL1A2,COL4A2,COL6A2,COL6A3,CORO1C,DCN,DES, DPYSL2,EFEMP1,EML2,FARSB,FBLN1,FBLN2,FBN1,FGB,FGG,FLNC,FSCN1,GANAB, GNAI3,GSN,HADHA,IGHG3,IGHM,KRT18,KRT77,LCP1,LDHB,LMNB2,LRP1,LTF,LUM, MFGE8,MPZ,MVP,MYH10,MYH11,MYL9,PRKAR1A,PYGB,RPN1,RPN2,SELENBP1,SEPT7, SERPINB4,SERPINH1,SPTAN1,SPTBN1,STOM,SYNM,TAGLN,TNXB…	70
Cancer, Organismal Injury and Abnormalities, Reproductive System Disease	Endometrial cancer	2.56e-08				ACTG2,AKR1C1/AKR1C2,CA2,CD55,CNN1,COL12A1,COL14A1,COL4A2,COL6A3,CORO1C,DCN,DES,FBLN1,FBLN2,FBN1,FGG,FLNC,KRT18,KRT77,LMNB2,LRP1,LTF,LUM,MFGE8,MYH10,MYH11,MYL9,SPTAN1,SPTBN1,SYNM,TAGLN,TNXB,TPM2,XRCC5	34
Developmental Disorder, Hereditary Disorder, Organismal Injury and Abnormalities, Skeletal and Muscular Disorders	Autosomal dominant Emery-Dreifuss muscular dystrophy	2.75e-08				COL1A1,COL1A2,COL4A2,COL6A2,COL6A3,SERPINH1	6
Skeletal and Muscular Disorders	Laminopathy	3.55e-08				COL1A1,COL1A2,COL4A2,COL6A2,COL6A3,LMNB2,SERPINH1	7
Cancer, Organismal Injury and Abnormalities	Breast or ovarian carcinoma	4.59e-08				AEBP1,AKR1C1/AKR1C2,ATP6V1B2,CLTC,CNN1,COL12A1,COL14A1,COL1A2,COL4A2, COL6A2,COL6A3,DCN,EFEMP1,EML2,FBLN2,FBN1,FLNC,FSCN1,GNAI3,GSN,KRT18,LRP1,LTF,MYH10,MYH11,MYL9,SPTAN1,SPTBN1,STOM,SYNM,TAGLN,TNXB,TPM1,TPM2,XRCC5	35
Cellular Movement	Migration of cells	5.03e-08		-0.881		ATP5F1A,CD55,CLTC,COL1A1,COL4A2,CORO1C,DCN,DPYSL2,EFEMP1,FBLN2,FGB,FLNC,FSCN1,GNAI3,GSN,LCP1,LMNB2,LRP1,LTF,LUM,MPZ,MYH10,MYH11,PRKAR1A,SEPT7, SYNM,TPM1,TPM3	28
Cancer, Organismal Injury and Abnormalities	Neoplasia of cells	6.91e-08		-0.464		ATP6V1B2,CA2,CD55,CNN1,COL12A1,COL1A1,COL1A2,COL4A2,COL6A2,COL6A3,DCN, DES,EFEMP1,FBLN1,FBLN2,FBN1,FLNC,FSCN1,GSN,IGHM,KRT18,LCP1,LDHB,LRP1,LTF, LUM,MFGE8,MYH10,MYH11,MYL9,PRKAR1A,PYGB,SELENBP1,SERPINB4,SERPINH1, SPTAN1,SPTBN1,SYNM,TAGLN,TNXB,TPM1,XRCC5	42
Cancer, Organismal Injury and Abnormalities, Reproductive System Disease	Malignant neoplasm of male genital organ	7.17e-08				AEBP1,ASS1,CA2,CLTC,COL12A1,COL14A1,COL1A1,COL4A2,COL6A2,COL6A3,EFEMP1, FBLN2,FBN1,FLNC,FSCN1,GSN,IGHM,KRT18,KRT77,LCP1,LRP1,LTF,LUM,MFGE8,MYH10,MYH11,MYL9,PRKAR1A,PYGB,SERPINB4,SPTAN1,SPTBN1,STOM,TNXB,TPM1,TPM2,XRCC5	37
Cancer, Gastrointestinal Disease, Organismal Injury and Abnormalities	Gastrointestinal tract cancer	7.23e-08				ACTA1,ACTG2,AEBP1,AKR1C1/AKR1C2,ASS1,ATP5F1A,ATP6V1B2,CA2,CLTC,CNN1, COL12A1,COL14A1,COL1A1,COL1A2,COL4A2,COL6A2,COL6A3,CORO1C,DCN,DES, DPYSL2,EFEMP1,EML2,FARSB,FBLN1,FBLN2,FBN1,FGB,FLNC,FSCN1,GANAB,GSN, HADHA,KRT18,KRT77,LCP1,LMNB2,LRP1,LTF,LUM,MFGE8,MPZ,MVP,MYH10,MYH11,MYL9,PRKAR1A,PYGB,RPN1,SELENBP1,SERPINB4,SERPINH1,SPTAN1,SPTBN1,STOM,SYNM, TAGLN,TNXB,TPM1,TPM2,TPM3,XRCC5	62
Cancer, Organismal Injury and Abnormalities	Genitourinary carcinoma	7.96e-08				ACTG2,AEBP1,AKR1C1/AKR1C2,ATP6V1B2,CA2,CD55,CLTC,CNN1,COL12A1,COL14A1,COL1A1,COL1A2,COL4A2,COL6A2,COL6A3,CORO1C,DCN,DES,EFEMP1,FBLN1,FBLN2,FBN1,FGG,FLNC,FSCN1,GSN,KRT18,KRT77,LCP1,LMNB2,LRP1,LTF,LUM,MFGE8,MVP,MYH10,MYH11,MYL9,PRKAR1A,PYGB,SELENBP1,SERPINB4,SPTAN1,SPTBN1,STOM,SYNM,TNXB,TPM1,TPM2,XRCC5	50
Cancer, Organismal Injury and Abnormalities, Reproductive System Disease	Breast cancer	8.05e-08				AKR1C1/AKR1C2,ATP5F1A,CLTC,CNN1,COL12A1,COL14A1,COL1A1,COL1A2,COL4A2, DCN,EFEMP1,EML2,FBLN1,FBLN2,FBN1,FLNC,FSCN1,GNAI3,GSN,KRT18,LRP1,LTF, MYH10,MYH11,MYL9,SPTAN1,SYNM,TAGLN,TNXB,TPM1,TPM2,XRCC5	32
Cancer, Gastrointestinal Disease, Organismal Injury and Abnormalities	Large intestine neoplasm	8.12e-08				ACTA1,ACTG2,AEBP1,AKR1C1/AKR1C2,ASS1,ATP5F1A,ATP6V1B2,CA2,CLTC,CNN1, COL12A1,COL14A1,COL1A1,COL1A2,COL4A2,COL6A2,COL6A3,CORO1C,DCN,DES, DPYSL2,EFEMP1,EML2,FARSB,FBLN1,FBLN2,FBN1,FGB,FLNC,FSCN1,GANAB,GSN, HADHA,KRT18,KRT77,LCP1,LMNB2,LRP1,LTF,LUM,MFGE8,MPZ,MVP,MYH10,MYH11,MYL9,PRKAR1A,PYGB,RPN1,SELENBP1,SERPINB4,SERPINH1,SPTAN1,SPTBN1,STOM,SYNM, TNXB,TPM1,TPM2,TPM3,XRCC5	61
Cancer, Organismal Injury and Abnormalities	Cancer of secretory structure	8.95e-08				AEBP1,ASS1,ATP6V1B2,CA2,CLTC,COL12A1,COL14A1,COL1A1,COL1A2,COL4A2,COL6A2,COL6A3,DCN,EFEMP1,FBLN1,FBLN2,FBN1,FLNC,FSCN1,GANAB,GSN,HADHA,IGHG3, IGHM,KRT18,KRT77,LCP1,LRP1,LTF,LUM,MFGE8,MYH10,MYH11,MYL9,PRKAR1A,PYGB, SERPINB4,SERPINH1,SPTAN1,SPTBN1,SYNM,TNXB,TPM1,TPM2,XRCC5	45
Connective Tissue Disorders, Developmental Disorder, Hereditary Disorder, Immunological Disease, Organismal Injury and Abnormalities, Skeletal and Muscular Disorders	Bethlem myopathy	1.07e-07				COL12A1,COL6A2,COL6A3	3
Connective Tissue Disorders, Developmental Disorder, Hereditary Disorder, Immunological Disease, Organismal Injury and Abnormalities, Skeletal and Muscular Disorders	Ullrich congenital muscular dystrophy	1.07e-07				COL12A1,COL6A2,COL6A3	3
Cancer, Organismal Injury and Abnormalities	Head and neck tumor	1.07e-07		1.477		AEBP1,AKR1C1/AKR1C2,ASS1,ATP6V1B2,CA2,CNN1,COL12A1,COL14A1,COL1A1, COL1A2,COL4A2,COL6A2,DCN,DES,EFEMP1,FBLN1,FBLN2,FBN1,FLNC,FSCN1,GSN, KRT18,LCP1,LRP1,LTF,LUM,MYH10,MYH11,PRKAR1A,PYGB,SPTBN1,SYNM,TAGLN,TNXB,TPM1,XRCC5	36
Cell Morphology, Cellular Assembly and Organization	Morphology of filaments	1.46e-07				DCN,EML2,LUM,SERPINH1,TNXB,TPM1	6
Cancer, Organismal Injury and Abnormalities	Breast or pancreatic cancer	1.53e-07				AEBP1,AKR1C1/AKR1C2,ATP5F1A,ATP6V1B2,CLTC,CNN1,COL12A1,COL14A1,COL1A1, COL1A2,COL4A2,COL6A2,COL6A3,DCN,EFEMP1,EML2,FBLN1,FBLN2,FBN1,FLNC,FSCN1,GANAB,GNAI3,GSN,HADHA,IGHG3,IGHM,KRT18,LRP1,LTF,MYH10,MYH11,MYL9, SERPINH1,SPTAN1,SPTBN1,STOM,SYNM,TAGLN,TNXB,TPM1,TPM2,TPM3,XRCC5	44
Cancer, Gastrointestinal Disease, Organismal Injury and Abnormalities	Digestive organ tumor	1.56e-07		1.992		ACTA1,ACTG2,AEBP1,AKR1C1/AKR1C2,ASS1,ATP5F1A,ATP6V1B2,CA2,CD55,CLTC,CNN1,COL12A1,COL14A1,COL1A1,COL1A2,COL4A2,COL6A2,COL6A3,CORO1C,DCN,DES, DPYSL2,EFEMP1,EML2,FARSB,FBLN1,FBLN2,FBN1,FGB,FGG,FLNC,FSCN1,GANAB,GSN,HADHA,IGHG3,KRT18,KRT77,LCP1,LMNB2,LRP1,LTF,LUM,MFGE8,MPZ,MVP,MYH10, MYH11,MYL9,PRKAR1A,PYGB,RPN1,RPN2,SELENBP1,SEPT7,SERPINB4,SERPINH1, SPTAN1,SPTBN1,STOM,SYNM,TAGLN,TNXB,TPM1,TPM2,TPM3,X…	67
Cancer, Organismal Injury and Abnormalities, Reproductive System Disease	Female genital tract adenocarcinoma	1.58e-07				ACTG2,AEBP1,AKR1C1/AKR1C2,ATP6V1B2,CA2,CD55,CNN1,COL12A1,COL14A1,COL1A2,COL4A2,COL6A2,COL6A3,CORO1C,DCN,DES,FBLN1,FBN1,FGG,KRT18,KRT77,LMNB2, LRP1,LTF,LUM,MFGE8,MYH10,MYH11,MYL9,SPTAN1,SPTBN1,STOM,SYNM,TNXB,TPM2, XRCC5	36
Cancer, Organismal Injury and Abnormalities	Development of carcinoma	1.58e-07				ACTA1,AEBP1,AKR1C1/AKR1C2,ASS1,ATP6V1B2,CA2,CD55,CLTC,COL12A1,COL14A1, COL1A1,COL1A2,COL4A2,COL6A2,COL6A3,CORO1C,DCN,DES,EFEMP1,EML2,FBLN1, FBLN2,FBN1,FGB,FGG,FLNC,FSCN1,HADHA,KRT77,LCP1,LDHB,LMNB2,LRP1,LTF,LUM, MFGE8,MPZ,MYH10,MYH11,MYL9,PRKAR1A,PYGB,SELENBP1,SERPINB4,SERPINH1, SPTAN1,SPTBN1,STOM,SYNM,TNXB,TPM1,TPM2,TPM3,XRCC5	54
Cancer, Gastrointestinal Disease, Organismal Injury and Abnormalities	Gastrointestinal carcinoma	1.85e-07				ACTA1,ACTG2,AEBP1,AKR1C1/AKR1C2,ASS1,ATP6V1B2,CA2,CLTC,CNN1,COL12A1, COL14A1,COL1A1,COL1A2,COL4A2,COL6A2,COL6A3,CORO1C,DCN,DES,DPYSL2, EFEMP1,EML2,FARSB,FBLN1,FBLN2,FBN1,FGB,FLNC,FSCN1,GANAB,HADHA,KRT18, KRT77,LCP1,LMNB2,LRP1,LTF,LUM,MFGE8,MPZ,MVP,MYH10,MYH11,MYL9,PRKAR1A, PYGB,RPN1,SELENBP1,SERPINB4,SERPINH1,SPTAN1,SPTBN1,STOM,SYNM,TAGLN, TNXB,TPM1,TPM2,TPM3,XRCC5	60
Cancer, Organismal Injury and Abnormalities, Reproductive System Disease	Prostate cancer	1.94e-07				AEBP1,ASS1,CA2,CLTC,COL12A1,COL14A1,COL1A1,COL4A2,COL6A2,COL6A3,EFEMP1, FBLN2,FBN1,FLNC,FSCN1,GSN,IGHM,KRT18,KRT77,LCP1,LRP1,LTF,LUM,MFGE8,MYH10,MYH11,MYL9,PRKAR1A,PYGB,SERPINB4,SPTAN1,SPTBN1,TNXB,TPM1,TPM2,XRCC5	36
Cancer, Organismal Injury and Abnormalities	Abdominal neoplasm	1.98e-07		1.431		ACTA1,ACTG2,AEBP1,AKR1C1/AKR1C2,ASS1,ATP5F1A,ATP6V1B2,CA2,CD55,CLTC,CNN1,COL12A1,COL14A1,COL1A1,COL1A2,COL4A2,COL6A2,COL6A3,CORO1C,DCN,DES, DPYSL2,EFEMP1,EML2,FARSB,FBLN1,FBLN2,FBN1,FGB,FGG,FLNC,FSCN1,GANAB,GSN,HADHA,IGHG3,IGHM,KRT18,KRT77,LCP1,LMNB2,LRP1,LTF,LUM,MFGE8,MPZ,MVP,MYH10,MYH11,MYL9,PRKAR1A,PYGB,RPN1,RPN2,SELENBP1,SEPT7,SERPINB4,SERPINH1, SPTAN1,SPTBN1,STOM,SYNM,TAGLN,TNXB,TPM1,TPM2,TP…	68
Organ Morphology, Organismal Injury and Abnormalities, Skeletal and Muscular Disorders, Skeletal and Muscular System Development and Function	Abnormal morphology of skeletal muscle	2.26e-07				ACTA1,COL12A1,DES,FBN1,FLNC,HADHA,LMNB2	7
Cancer, Organismal Injury and Abnormalities, Reproductive System Disease	Breast carcinoma	2.48e-07				CLTC,CNN1,COL12A1,COL14A1,COL1A2,COL4A2,DCN,EFEMP1,EML2,FBLN2,FBN1,FLNC,FSCN1,GNAI3,GSN,KRT18,LRP1,MYH10,MYH11,MYL9,SPTAN1,SYNM,TAGLN,TNXB,TPM1,TPM2,XRCC5	27
Cancer, Organismal Injury and Abnormalities	Adenocarcinoma	2.87e-07				ACTA1,ACTG2,AEBP1,AKR1C1/AKR1C2,ASS1,ATP6V1B2,CA2,CD55,CLTC,CNN1,COL12A1, COL14A1,COL1A1,COL1A2,COL4A2,COL6A2,COL6A3,CORO1C,DCN,DES,DPYSL2, EFEMP1,EML2,FARSB,FBLN1,FBLN2,FBN1,FGB,FGG,FLNC,FSCN1,GANAB,GSN,HADHA, IGHG3,KRT18,KRT77,LCP1,LDHB,LMNB2,LRP1,LTF,LUM,MFGE8,MPZ,MVP,MYH10,MYH11,MYL9,PRKAR1A,PYGB,RPN1,SELENBP1,SERPINB4,SERPINH1,SPTAN1,SPTBN1,STOM, SYNM,TNXB,TPM1,TPM2,TPM3,XRCC5	64
Cancer, Organismal Injury and Abnormalities	Subcutaneous tumor	3.01e-07				ATP6V1B2,COL12A1,COL14A1,COL1A1,COL1A2,COL4A2,COL6A2,COL6A3,FBN1,MYH10, PRKAR1A	11
Cancer, Gastrointestinal Disease, Organismal Injury and Abnormalities	Malignant neoplasm of large intestine	3.16e-07				ACTA1,ACTG2,AEBP1,AKR1C1/AKR1C2,ASS1,ATP5F1A,ATP6V1B2,CA2,CLTC,COL12A1, COL14A1,COL1A1,COL1A2,COL4A2,COL6A2,COL6A3,CORO1C,DCN,DES,DPYSL2, EFEMP1,EML2,FARSB,FBLN1,FBLN2,FBN1,FGB,FLNC,FSCN1,GANAB,GSN,HADHA,KRT18,KRT77,LCP1,LMNB2,LRP1,LTF,LUM,MFGE8,MPZ,MVP,MYH10,MYH11,MYL9,PRKAR1A, PYGB,RPN1,SELENBP1,SERPINB4,SERPINH1,SPTAN1,SPTBN1,STOM,SYNM,TNXB,TPM1,TPM2,TPM3,XRCC5	60
Cardiovascular System Development and Function	Morphology of cardiovascular system	3.22e-07				ACTG2,CA2,CNN1,COL1A1,DES,FBLN1,FBN1,GSN,HADHA,LUM,MYH10,MYH11,MYL9, SERPINH1,SPTBN1,TPM1	16
Developmental Disorder, Hereditary Disorder, Organismal Injury and Abnormalities, Skeletal and Muscular Disorders	Dystrophy of muscle	3.4e-07				ACTA1,COL12A1,COL1A1,COL1A2,COL4A2,COL6A2,COL6A3,DES,SERPINH1	9
Cancer, Organismal Injury and Abnormalities	Nonhematologic malignant neoplasm	3.71e-07		1.675		ACTA1,ACTG2,AEBP1,AKR1C1/AKR1C2,ASS1,ATP6V1B2,CA2,CD55,CLTC,CNN1,COL12A1,COL14A1,COL1A1,COL1A2,COL4A2,COL6A2,COL6A3,CORO1C,DCN,DES,DPYSL2, EFEMP1,EML2,FARSB,FBLN1,FBLN2,FBN1,FGB,FGG,FLNC,FSCN1,GANAB,GNAI3,GSN, HADHA,IGHG3,KRT18,KRT77,LCP1,LDHB,LMNB2,LRP1,LTF,LUM,MFGE8,MPZ,MVP,MYH10,MYH11,MYL9,PRKAR1A,PYGB,RPN1,RPN2,SELENBP1,SEPT7,SERPINB4,SERPINH1, SPTAN1,SPTBN1,STOM,SYNM,TAGLN,TNXB,TPM1,TPM2,TPM…	68
Cardiovascular Disease, Hereditary Disorder, Organismal Injury and Abnormalities	Familial heart disease	4.11e-07				ACTA1,COL1A2,DES,FBLN1,FBN1,FLNC,MYH11,PRKAR1A,TPM1	9
Cancer, Organismal Injury and Abnormalities	Benign connective or soft tissue neoplasm	4.19e-07				ATP6V1B2,COL12A1,COL14A1,COL1A1,COL1A2,COL4A2,COL6A2,COL6A3,FBN1,MYH10, PRKAR1A	11
Cancer, Organismal Injury and Abnormalities	Abdominal adenocarcinoma	5.28e-07				ACTA1,ACTG2,AEBP1,AKR1C1/AKR1C2,ASS1,ATP6V1B2,CA2,CD55,CLTC,CNN1,COL12A1,COL14A1,COL1A1,COL1A2,COL4A2,COL6A2,COL6A3,CORO1C,DCN,DES,DPYSL2, EFEMP1,EML2,FARSB,FBLN1,FBLN2,FBN1,FGB,FGG,FLNC,FSCN1,GANAB,GSN,HADHA, IGHG3,KRT18,KRT77,LCP1,LMNB2,LRP1,LTF,LUM,MFGE8,MPZ,MVP,MYH10,MYH11,MYL9,PRKAR1A,PYGB,RPN1,SELENBP1,SERPINB4,SERPINH1,SPTAN1,SPTBN1,STOM,SYNM, TNXB,TPM1,TPM2,TPM3,XRCC5	63
Hair and Skin Development and Function	Tensile strength of skin	5.44e-07				COL14A1,DCN,FBN1,LUM	4
Cancer, Gastrointestinal Disease, Organismal Injury and Abnormalities	Digestive system cancer	5.9e-07				ACTA1,ACTG2,AEBP1,AKR1C1/AKR1C2,ASS1,ATP5F1A,ATP6V1B2,CA2,CLTC,CNN1, COL12A1,COL14A1,COL1A1,COL1A2,COL4A2,COL6A2,COL6A3,CORO1C,DCN,DES, DPYSL2,EFEMP1,EML2,FARSB,FBLN1,FBLN2,FBN1,FGB,FGG,FLNC,FSCN1,GANAB,GSN,HADHA,IGHG3,KRT18,KRT77,LCP1,LMNB2,LRP1,LTF,LUM,MFGE8,MPZ,MVP,MYH10, MYH11,MYL9,PRKAR1A,PYGB,RPN1,SELENBP1,SERPINB4,SERPINH1,SPTAN1,SPTBN1, STOM,SYNM,TAGLN,TNXB,TPM1,TPM2,TPM3,XRCC5	64
Cancer, Organismal Injury and Abnormalities	Breast or colorectal cancer	5.93e-07				ACTA1,AEBP1,AKR1C1/AKR1C2,ASS1,ATP5F1A,CA2,CLTC,CNN1,COL12A1,COL14A1, COL1A1,COL1A2,COL4A2,COL6A2,COL6A3,CORO1C,DCN,DES,DPYSL2,EFEMP1,EML2, FBLN1,FBLN2,FBN1,FGB,FLNC,FSCN1,GNAI3,GSN,HADHA,KRT18,KRT77,LMNB2,LRP1, LTF,MPZ,MYH10,MYH11,MYL9,SELENBP1,SPTAN1,SPTBN1,SYNM,TAGLN,TNXB,TPM1, TPM2,TPM3,XRCC5	49
Organ Morphology, Skeletal and Muscular System Development and Function	Morphology of skeletal muscle	6.17e-07				ACTA1,COL12A1,DES,EFEMP1,FBN1,FLNC,HADHA,LMNB2	8
Cell Morphology, Cellular Assembly and Organization	Morphology of fibrils	7.86e-07				DCN,LUM,SERPINH1,TNXB	4
Developmental Disorder, Hereditary Disorder, Organismal Injury and Abnormalities, Renal and Urological Disease	Autosomal dominant polycystic kidney disease	7.93e-07				AEBP1,COL14A1,FBLN1,GANAB,GSN,TAGLN	6
Cancer, Organismal Injury and Abnormalities	Abdominal cancer	8.08e-07		0.882		ACTA1,ACTG2,AEBP1,AKR1C1/AKR1C2,ASS1,ATP5F1A,ATP6V1B2,CA2,CD55,CLTC,CNN1,COL12A1,COL14A1,COL1A1,COL1A2,COL4A2,COL6A2,COL6A3,CORO1C,DCN,DES, DPYSL2,EFEMP1,EML2,FARSB,FBLN1,FBLN2,FBN1,FGB,FGG,FLNC,FSCN1,GANAB,GSN,HADHA,IGHG3,IGHM,KRT18,KRT77,LCP1,LMNB2,LRP1,LTF,LUM,MFGE8,MPZ,MVP,MYH10,MYH11,MYL9,PRKAR1A,PYGB,RPN1,SELENBP1,SERPINB4,SERPINH1,SPTAN1,SPTBN1, STOM,SYNM,TAGLN,TNXB,TPM1,TPM2,TPM3,XRCC5	66
Cancer, Organismal Injury and Abnormalities	Non-melanoma solid tumor	8.47e-07		1.436		ACTA1,ACTG2,AEBP1,AKR1C1/AKR1C2,ASS1,ATP6V1B2,CA2,CD55,CLTC,CNN1,COL12A1,COL14A1,COL1A1,COL1A2,COL4A2,COL6A2,COL6A3,CORO1C,DCN,DES,DPYSL2, EFEMP1,EML2,FARSB,FBLN1,FBLN2,FBN1,FGB,FGG,FLNC,FSCN1,GANAB,GNAI3,GSN, HADHA,IGHG3,IGHM,KRT18,KRT77,LCP1,LDHB,LMNB2,LRP1,LTF,LUM,MFGE8,MPZ,MVP, MYH10,MYH11,MYL9,PRKAR1A,PYGB,RPN1,SELENBP1,SERPINB4,SERPINH1,SPTAN1, SPTBN1,STOM,SYNM,TAGLN,TNXB,TPM1,TPM2,TPM3,XRC…	67
Connective Tissue Development and Function, Skeletal and Muscular System Development and Function, Tissue Development	Morphology of bone	8.52e-07				COL12A1,COL1A1,COL1A2,DCN,EFEMP1,FBN1,GNAI3,GSN,IGHM,LUM,MFGE8,MYH10, PRKAR1A	13
Cancer, Organismal Injury and Abnormalities, Reproductive System Disease	Prostatic adenocarcinoma	1.07e-06				AEBP1,CA2,CLTC,COL12A1,COL14A1,COL1A1,COL4A2,COL6A2,EFEMP1,FBLN2,FBN1, FLNC,FSCN1,GSN,KRT18,KRT77,LCP1,LRP1,LTF,LUM,MYH10,MYH11,MYL9,PRKAR1A, PYGB,SPTAN1,SPTBN1,TNXB,TPM1,TPM2,XRCC5	31
Connective Tissue Disorders, Immunological Disease, Organismal Injury and Abnormalities	Collagen disease	1.29e-06				COL12A1,COL6A2,COL6A3,MYH10	4
Cancer, Gastrointestinal Disease, Organismal Injury and Abnormalities	Development of digestive organ tumor	1.45e-06		1.941		ACTA1,AEBP1,AKR1C1/AKR1C2,ASS1,CA2,COL12A1,COL14A1,COL1A1,COL1A2,COL4A2,COL6A2,COL6A3,CORO1C,DCN,DES,EFEMP1,EML2,FBLN1,FBLN2,FBN1,FGB, FLNC,FSCN1,HADHA,KRT77,LMNB2,LRP1,LTF,MPZ,MYH10,MYH11,MYL9,PRKAR1A, SELENBP1,SERPINH1,SPTAN1,SPTBN1,SYNM,TNXB,TPM2,TPM3,XRCC5	42
Cancer, Neurological Disease, Organismal Injury and Abnormalities	Brain tumor	1.71e-06				AKR1C1/AKR1C2,CA2,COL14A1,COL1A1,EFEMP1,FLNC,GSN,LCP1,LTF,LUM,PRKAR1A, SYNM,TAGLN,TNXB,XRCC5	15
Cellular Movement	Cell movement of tumor cell lines	1.77e-06		-0.626		CLTC,CNN1,COL1A1,DCN,DPYSL2,EFEMP1,FBLN2,FBN1,FLNC,FSCN1,GNAI3,LCP1,LRP1,MYH10,SYNM,TPM1,TPM3	17
Cancer, Organismal Injury and Abnormalities	Carcinoma	1.87e-06		0.826		ACTA1,ACTG2,AEBP1,AKR1C1/AKR1C2,ASS1,ATP6V1B2,CA2,CD55,CLTC,CNN1,COL12A1,COL14A1,COL1A1,COL1A2,COL4A2,COL6A2,COL6A3,CORO1C,DCN,DES,DPYSL2, EFEMP1,EML2,FARSB,FBLN1,FBLN2,FBN1,FGB,FGG,FLNC,FSCN1,GANAB,GNAI3,GSN, HADHA,IGHG3,KRT18,KRT77,LCP1,LDHB,LMNB2,LRP1,LTF,LUM,MFGE8,MPZ,MVP,MYH10,MYH11,MYL9,PRKAR1A,PYGB,RPN1,SELENBP1,SERPINB4,SERPINH1,SPTAN1,SPTBN1, STOM,SYNM,TAGLN,TNXB,TPM1,TPM2,TPM3,XRCC5	66
Digestive System Development and Function	Morphology of digestive system	1.91e-06				AEBP1,CD55,COL1A1,DCN,EFEMP1,HADHA,IGHM,KRT18,MFGE8,MYH10,MYH11,SELENBP1,SPTBN1,XRCC5	14
Connective Tissue Development and Function, Connective Tissue Disorders, Organismal Injury and Abnormalities, Skeletal and Muscular Disorders, Skeletal and Muscular System Development and Function, Tissue Development	Abnormal morphology of bone	1.95e-06				COL12A1,DCN,EFEMP1,FBN1,GNAI3,GSN,IGHM,LUM,MFGE8,MYH10,PRKAR1A	11
Connective Tissue Disorders, Dermatological Diseases and Conditions, Developmental Disorder, Hereditary Disorder, Metabolic Disease, Organismal Injury and Abnormalities, Skeletal and Muscular Disorders	Ehlers-Danlos syndrome	2e-06				COL1A1,COL1A2,MYH11,TNXB	4
Cancer, Gastrointestinal Disease, Organismal Injury and Abnormalities	Large intestine carcinoma	2.08e-06				ACTA1,ACTG2,AEBP1,AKR1C1/AKR1C2,ASS1,ATP6V1B2,CA2,CLTC,COL12A1,COL14A1, COL1A1,COL1A2,COL4A2,COL6A2,COL6A3,CORO1C,DCN,DES,DPYSL2,EFEMP1,EML2, FARSB,FBLN1,FBLN2,FBN1,FGB,FLNC,FSCN1,GANAB,HADHA,KRT18,KRT77,LCP1, LMNB2,LRP1,LTF,LUM,MFGE8,MPZ,MVP,MYH10,MYH11,MYL9,PRKAR1A,PYGB,RPN1, SELENBP1,SERPINB4,SERPINH1,SPTAN1,SPTBN1,STOM,SYNM,TNXB,TPM2,TPM3, XRCC5	57
Cancer, Gastrointestinal Disease, Hepatic System Disease, Organismal Injury and Abnormalities	Liver tumor	2.09e-06				ACTA1,ACTG2,AEBP1,AKR1C1/AKR1C2,ASS1,ATP5F1A,ATP6V1B2,CA2,CD55,CLTC,CNN1,COL12A1,COL14A1,COL1A1,COL1A2,COL4A2,COL6A2,COL6A3,DCN,DES,EFEMP1,EML2, FBLN1,FBLN2,FBN1,FGB,FGG,FLNC,FSCN1,GANAB,GSN,HADHA,KRT18,KRT77,LCP1, LMNB2,LRP1,LTF,LUM,MFGE8,MPZ,MVP,MYH10,MYH11,MYL9,PRKAR1A,RPN1,RPN2, SEPT7,SERPINH1,SPTAN1,SPTBN1,TNXB,TPM3	54
Skeletal and Muscular Disorders	Thin filament myopathy	2.21e-06				ACTA1,TPM2,TPM3	3
Immunological Disease	Systemic autoimmune syndrome	2.3e-06				ACTA1,ATP6V1B2,CA2,COL12A1,COL1A2,COL4A2,COL6A2,COL6A3,FGB,GANAB, GSN,IGHM, LCP1,LDHB,LTF,MYH10,MYH11,TNXB,TPM2	19
Organismal Injury and Abnormalities	Abdominal hernia	2.61e-06				AEBP1,DES,EFEMP1,FBN1	4
Cancer, Organismal Injury and Abnormalities	Development of adenocarcinoma	2.79e-06				AEBP1,AKR1C1/AKR1C2,ATP6V1B2,CD55,CLTC,COL12A1,COL14A1,COL1A2,COL4A2, COL6A2,COL6A3,CORO1C,DCN,FBN1,FGB,FGG,FLNC,KRT77,LCP1,LDHB,LMNB2,LRP1, LTF,LUM,MFGE8,MYH10,MYH11,MYL9,PYGB,SELENBP1,SERPINB4,SPTAN1,SPTBN1, STOM,SYNM,TNXB,TPM1,TPM2,XRCC5	39
Cancer, Hematological Disease, Immunological Disease, Organismal Injury and Abnormalities	T-cell non-Hodgkin lymphoma	2.83e-06				COL12A1,COL1A1,COL1A2,COL4A2,COL6A2,DCN,FBN1,IGHM,SERPINH1,TPM1,XRCC5	11
Cancer, Hematological Disease, Organismal Injury and Abnormalities	Lymphohematopoietic cancer	2.98e-06		1.471		ATP6V1B2,CA2,COL12A1,COL1A1,COL1A2,COL4A2,COL6A2,DCN,DES,FBN1,FGG,FLNC, FSCN1,GSN,IGHM,KRT18,LCP1,LDHB,LUM,MYH10,MYH11,MYL9,SELENBP1,SERPINH1, SPTBN1,TNXB,TPM1,TPM2,XRCC5	29
Cardiovascular Disease, Hereditary Disorder, Organismal Injury and Abnormalities	Familial cardiovascular disease	3.06e-06				ACTA1,CA2,COL1A2,DES,FBLN1,FBN1,FLNC,MYH11,PRKAR1A,TPM1	10
Connective Tissue Disorders, Developmental Disorder, Hereditary Disorder, Organismal Injury and Abnormalities, Skeletal and Muscular Disorders	Familial skeletal dysplasia	3.33e-06				COL1A1,COL1A2,FBN1,MYH11,PRKAR1A,SERPINH1,TNXB	7
Cancer, Gastrointestinal Disease, Organismal Injury and Abnormalities	Colorectal tumor	3.41e-06				ACTA1,AEBP1,AKR1C1/AKR1C2,ASS1,ATP5F1A,CA2,CNN1,COL12A1,COL4A2,COL6A2, COL6A3,CORO1C,DCN,DES,DPYSL2,EFEMP1,EML2,FBLN1,FBLN2,FBN1,FGB,FLNC, FSCN1,GSN,HADHA,KRT18,KRT77,LMNB2,LRP1,LTF,MPZ,MYH10,MYH11,MYL9, SELENBP1,SPTAN1,SPTBN1,SYNM,TNXB,TPM1,TPM2,TPM3	42
Organismal Injury and Abnormalities	Wound	3.56e-06				AEBP1,COL1A1,FGB,GSN,LTF,LUM,PRKAR1A,TPM1	8
Cancer, Organismal Injury and Abnormalities	Cancer of cells	3.86e-06		0.761		ATP6V1B2,CA2,CD55,CNN1,COL12A1,COL1A1,COL1A2,COL4A2,COL6A2,COL6A3,DCN, DES,EFEMP1,FBLN1,FBLN2,FBN1,FLNC,FSCN1,GSN,IGHM,KRT18,LCP1,LRP1,LTF,LUM, MYH10,MYH11,MYL9,PYGB,SELENBP1,SERPINH1,SPTAN1,SPTBN1,SYNM,TAGLN,TNXB, TPM1,XRCC5	38
Organismal Functions, Organismal Injury and Abnormalities, Tissue Morphology	Healing of wound	3.89e-06				AEBP1,COL1A1,GSN,LTF,LUM,PRKAR1A,TPM1	7
Developmental Disorder, Hereditary Disorder, Organismal Injury and Abnormalities, Skeletal and Muscular Disorders	Duchenne muscular dystrophy	3.91e-06				COL1A1,COL1A2,COL4A2,COL6A2,COL6A3,SERPINH1	6
Cellular Assembly and Organization, Cellular Function and Maintenance	Organization of actin cytoskeleton	4.18e-06				CORO1C,DPYSL2,FLNC,FSCN1,GSN,LCP1,LRP1,MYH10,SPTAN1	9
Connective Tissue Disorders, Organ Morphology, Organismal Injury and Abnormalities, Skeletal and Muscular Disorders, Skeletal and Muscular System Development and Function, Tissue Morphology	Abnormal morphology of tendon	4.33e-06				COL14A1,DCN,LUM	3
Cellular Development, Cellular Growth and Proliferation, Embryonic Development, Organ Development, Organismal Development, Skeletal and Muscular System Development and Function, Tissue Development	Formation of muscle cells	4.4e-06				ACTA1,FLNC,GSN,MYH10,MYH11,PRKAR1A,TPM1	7
Organ Morphology, Organismal Injury and Abnormalities, Respiratory Disease, Respiratory System Development and Function, Skeletal and Muscular Disorders, Skeletal and Muscular System Development and Function	Abnormal morphology of diaphragm	4.74e-06				FBN1,FLNC,HADHA,LMNB2	4
Embryonic Development, Organ Development, Organismal Development, Skeletal and Muscular System Development and Function, Tissue Development	Formation of muscle	4.91e-06				ACTA1,AEBP1,COL6A3,DES,FLNC,GSN,MYH10,MYH11,PRKAR1A,TPM1	10
Cellular Assembly and Organization, Cellular Function and Maintenance	Organization of cytoskeleton	5.02e-06		-0.739	bias	CLTC,CORO1C,DES,DPYSL2,EML2,FLNC,FSCN1,GSN,KRT18,LCP1,LRP1,LTF,MPZ,MYH10,SEPT7,SPTAN1,SPTBN1,SYNM,TPM1,TPM3	20
Developmental Disorder, Skeletal and Muscular Disorders	Congenital myopathy	5.21e-06				ACTA1,COL6A2,DES,FLNC,TPM2,TPM3	6
Organismal Development	Abnormal morphology of body cavity	5.26e-06				AEBP1,COL1A1,DCN,DES,EFEMP1,FBLN1,FBN1,HADHA,IGHM,KRT18,LMNB2,LUM, MFGE8,MYH10,MYH11,SPTBN1,XRCC5	17
Cancer, Gastrointestinal Disease, Organismal Injury and Abnormalities	Large intestine adenocarcinoma	5.56e-06				ACTA1,ACTG2,AEBP1,AKR1C1/AKR1C2,ASS1,ATP6V1B2,CA2,CLTC,COL12A1,COL14A1, COL1A1,COL1A2,COL4A2,COL6A2,COL6A3,CORO1C,DCN,DES,DPYSL2,EFEMP1,EML2, FARSB,FBLN1,FBLN2,FBN1,FGB,FLNC,GANAB,HADHA,KRT18,KRT77,LCP1,LMNB2,LRP1, LTF,LUM,MFGE8,MPZ,MVP,MYH10,MYH11,MYL9,PRKAR1A,PYGB,RPN1,SELENBP1, SERPINB4,SERPINH1,SPTAN1,SPTBN1,STOM,SYNM,TNXB,TPM2,TPM3,XRCC5	56
Cellular Assembly and Organization	Formation of cytoskeleton	6.35e-06		1.428		CORO1C,DPYSL2,EML2,GSN,LRP1,MYH11,MYL9,TPM1,TPM2,TPM3	10
Endocrine System Disorders, Gastrointestinal Disease, Metabolic Disease, Organismal Injury and Abnormalities	Diabetic complication	6.4e-06				CA2,COL12A1,COL14A1,COL1A1,COL1A2,COL4A2,COL6A2,COL6A3	8
Cancer, Gastrointestinal Disease, Organismal Injury and Abnormalities	Colorectal cancer	6.55e-06				ACTA1,AEBP1,AKR1C1/AKR1C2,ASS1,ATP5F1A,CA2,COL12A1,COL4A2,COL6A2,COL6A3,CORO1C,DCN,DES,DPYSL2,EFEMP1,EML2,FBLN1,FBLN2,FBN1,FGB,FLNC,FSCN1,GSN, HADHA,KRT18,KRT77,LMNB2,LRP1,LTF,MPZ,MYH10,MYH11,MYL9,SELENBP1,SPTAN1, SPTBN1,SYNM,TNXB,TPM1,TPM2,TPM3	41
Cardiovascular System Development and Function	Development of vasculature	7.87e-06		1.569		ATP5F1A,CNN1,COL1A1,COL1A2,COL4A2,DCN,FBLN1,FBLN2,FBN1,GSN,IGHM,LRP1,LUM,MFGE8,MYH10,MYH11,SERPINH1	17
Organismal Injury and Abnormalities	Fibrosis	7.87e-06		-0.321		ACTA1,CD55,COL1A1,COL1A2,DCN,DES,FGG,GSN,IGHM,KRT18,TPM1,TPM2	12
Cancer, Hematological Disease, Organismal Injury and Abnormalities	Hematologic cancer	8.37e-06		1.949		ATP6V1B2,CA2,COL12A1,COL1A1,COL1A2,COL4A2,COL6A2,DCN,DES,FBN1,FGG,FLNC, GSN,IGHM,KRT18,LCP1,LDHB,LUM,MYH10,MYH11,MYL9,SELENBP1,SERPINH1,SPTBN1, TNXB,TPM1,TPM2,XRCC5	28
Cardiovascular System Development and Function	Morphology of vessel	8.5e-06				CNN1,COL1A1,FBLN1,FBN1,IGHM,LUM,MYH10,MYH11,SERPINH1	9
Connective Tissue Disorders, Developmental Disorder, Hereditary Disorder, Organismal Injury and Abnormalities, Skeletal and Muscular Disorders	Atypical Marfan syndrome	9.06e-06				COL1A2,FBN1	2
Connective Tissue Disorders, Developmental Disorder, Hereditary Disorder, Metabolic Disease, Organismal Injury and Abnormalities, Skeletal and Muscular Disorders	Autosomal dominant osteogenesis imperfecta type III	9.06e-06				COL1A1,COL1A2	2
Connective Tissue Disorders, Developmental Disorder, Hereditary Disorder, Metabolic Disease, Organismal Injury and Abnormalities, Skeletal and Muscular Disorders	Autosomal dominant osteogenesis imperfecta with normal sclerae, dominant form	9.06e-06				COL1A1,COL1A2	2
Connective Tissue Disorders, Developmental Disorder, Hereditary Disorder, Metabolic Disease, Organismal Injury and Abnormalities, Skeletal and Muscular Disorders	Dominant perinatal lethal osteogenesis imperfecta	9.06e-06				COL1A1,COL1A2	2
Cardiovascular System Development and Function, Tissue Morphology	Morphology of aortic root	9.06e-06				FBN1,MYH10	2
Connective Tissue Disorders, Dermatological Diseases and Conditions, Developmental Disorder, Hereditary Disorder, Metabolic Disease, Organismal Injury and Abnormalities, Skeletal and Muscular Disorders	OI/EDS combined syndrome	9.06e-06				COL1A1,COL1A2	2
Connective Tissue Disorders, Developmental Disorder, Hereditary Disorder, Metabolic Disease, Organismal Injury and Abnormalities, Skeletal and Muscular Disorders	Osteogenesis imperfecta type IVB	9.06e-06				COL1A1,COL1A2	2
Cellular Movement, Connective Tissue Development and Function	Cell movement of fibroblasts	9.19e-06		-1.264		COL1A1,FBN1,GSN,LRP1,LTF,MYH10,PRKAR1A	7
Connective Tissue Disorders, Metabolic Disease, Organismal Injury and Abnormalities, Skeletal and Muscular Disorders	Metabolic bone disease	9.86e-06				COL1A1,COL1A2,MYH11,SERPINH1,TNXB	5
Organismal Injury and Abnormalities	Visceromegaly	1.01e-05				ACTG2,CA2,DES,GSN,HADHA,KRT18,MFGE8,MYH10,MYL9,SPTBN1,TPM1	11
Gastrointestinal Disease, Organismal Injury and Abnormalities	Oral submucous fibrosis	1.15e-05				ACTA1,IGHM,TPM1,TPM2	4
Cellular Assembly and Organization, Cellular Function and Maintenance, Tissue Development	Formation of intermediate filaments	1.18e-05				DES,KRT18,SYNM	3
Cancer, Organismal Injury and Abnormalities, Reproductive System Disease	Invasive breast carcinoma	1.42e-05				CNN1,COL1A2,DCN,EFEMP1,MYL9,TAGLN,TPM1,TPM2	8
Cancer, Organismal Injury and Abnormalities	Invasive carcinoma	1.52e-05				CNN1,COL1A2,DCN,EFEMP1,MFGE8,MYL9,TAGLN,TPM1,TPM2	9
Cancer, Organismal Injury and Abnormalities	Lymphoreticular neoplasm	1.68e-05		1.949		ATP6V1B2,COL12A1,COL1A1,COL1A2,COL4A2,COL6A2,DCN,DES,FBN1,FGG,FLNC,GSN, IGHM,KRT18,LDHB,LUM,MYH10,MYH11,MYL9,SERPINH1,SPTBN1,TNXB,TPM1,TPM2, XRCC5	25
Cancer, Organismal Injury and Abnormalities	Sarcoma	1.72e-05		1.941		ACTG2,ASS1,CNN1,CORO1C,DCN,EML2,FBLN2,FBN1,LMNB2,LRP1,MFGE8,MYH10, PRKAR1A,RPN1,SPTBN1,TAGLN,XRCC5	17
Cancer, Organismal Injury and Abnormalities	Development of sarcoma	1.73e-05		1.941	bias	CNN1,DCN,LMNB2,MYH10,PRKAR1A,SPTBN1,TAGLN,XRCC5	8
Cell Morphology, Cellular Assembly and Organization	Morphology of collagen fibrils	1.76e-05				DCN,SERPINH1,TNXB	3
Cancer, Endocrine System Disorders, Organismal Injury and Abnormalities, Reproductive System Disease	Adenosquamous ovarian carcinoma	1.8e-05				AKR1C1/AKR1C2,ATP6V1B2,COL1A2,COL4A2,COL6A3,LRP1,LTF,MYH10,SPTBN1,STOM, SYNM,TNXB,TPM2,XRCC5	14
Cell Death and Survival	Cell death	1.97e-05	Increased	2.035		ASS1,ATP5F1A,CD55,CLTC,COL1A1,COL4A2,DCN,DES,EFEMP1,FBLN1,FBN1,GNAI3,GSN,HADHA,IGHG3,IGHM,KRT18,LRP1,LTF,LUM,MFGE8,MPZ,MVP,MYH10,MYH11,PRKAR1A,SELENBP1,SERPINB4,SERPINH1,SPTBN1,TPM1,TPM3,XRCC5	33
Cell Death and Survival	Apoptosis	2.18e-05		1.855		ASS1,CD55,CLTC,COL1A1,COL4A2,DCN,DES,EFEMP1,FBLN1,FBN1,GSN,IGHM,KRT18,LRP1,LTF,LUM,MFGE8,MPZ,MVP,MYH10,MYH11,PRKAR1A,SELENBP1,SERPINB4,SERPINH1,SPTBN1,TPM1,XRCC5	28
Cell Morphology, Organ Morphology, Skeletal and Muscular System Development and Function, Tissue Morphology	Morphology of muscle cells	2.22e-05				ACTA1,CA2,COL12A1,DES,FLNC,LUM,MYH10,MYH11,SPTBN1	9
Dermatological Diseases and Conditions, Organismal Injury and Abnormalities	Psoriasis	2.47e-05				CNN1,COL14A1,COL1A2,FSCN1,GSN,KRT18,LTF,SERPINB4,SPTAN1,TAGLN,TNXB	11
Neurological Disease	Progressive neurological disorder	2.67e-05				COL1A1,COL1A2,FARSB,FBLN1,GSN,LDHB,LMNB2,LTF,LUM,MPZ,PRKAR1A,TNXB	12
Cellular Assembly and Organization, Nervous System Development and Function	Assembly of axon initial segments	2.71e-05				SPTAN1,SPTBN1	2
Connective Tissue Disorders, Developmental Disorder, Hereditary Disorder, Immunological Disease, Organismal Injury and Abnormalities, Skeletal and Muscular Disorders	Autosomal dominant Ullrich congenital muscular dystrophy	2.71e-05				COL6A2,COL6A3	2
Connective Tissue Disorders, Developmental Disorder, Hereditary Disorder, Immunological Disease, Organismal Injury and Abnormalities, Skeletal and Muscular Disorders	Autosomal recessive Ullrich congenital muscular dystrophy	2.71e-05				COL6A2,COL6A3	2
Developmental Disorder, Hematological Disease, Hereditary Disorder, Immunological Disease, Organismal Injury and Abnormalities	Autosomal recessive congenital afibrinogenemia	2.71e-05				FGB,FGG	2
Developmental Disorder, Skeletal and Muscular Disorders	Cap disease	2.71e-05				TPM2,TPM3	2
Developmental Disorder, Hematological Disease, Hereditary Disorder, Immunological Disease, Organismal Injury and Abnormalities	Congenital dysfibrinogenemia	2.71e-05				FGB,FGG	2
Cellular Assembly and Organization, Cellular Function and Maintenance, Tissue Development	Formation of microfilaments	2.71e-05				TPM1,TPM2	2
Connective Tissue Disorders, Developmental Disorder, Hereditary Disorder, Metabolic Disease, Organismal Injury and Abnormalities, Skeletal and Muscular Disorders	Osteogenesis imperfecta type I	2.71e-05				COL1A1,COL1A2	2
Cell Morphology, Connective Tissue Development and Function	Shape change of dermal fibroblasts	2.71e-05				FBN1,GSN	2
Dermatological Diseases and Conditions, Hair and Skin Development and Function, Organismal Injury and Abnormalities	Skin fragility	2.71e-05				DCN,LUM	2
Skeletal and Muscular System Development and Function, Tissue Morphology	Strength of tendon	2.71e-05				COL14A1,LUM	2
Cell Morphology, Cellular Assembly and Organization	Thickness of fibrils	2.71e-05				LUM,SERPINH1	2
Cancer, Organismal Injury and Abnormalities	Squamous-cell carcinoma	2.83e-05				CA2,CD55,CNN1,COL12A1,COL1A1,COL1A2,COL4A2,COL6A2,COL6A3,DCN,DES,FBLN1, FBLN2,FBN1,FLNC,KRT18,LCP1,LRP1,LTF,LUM,MYH10,MYH11,MYL9,PYGB,SPTAN1, SPTBN1,SYNM,TAGLN,TNXB,TPM1	30
Organismal Development, Organismal Injury and Abnormalities	Abnormal morphology of thoracic cavity	3.06e-05				DCN,DES,FBLN1,FBN1,HADHA,LMNB2,LUM,MYH10,MYH11,SPTBN1,XRCC5	11
Cellular Development, Cellular Growth and Proliferation	Cell proliferation of tumor cell lines	3.07e-05		-0.723		ASS1,CNN1,COL14A1,COL1A1,COL4A2,COL6A3,DCN,EFEMP1,FBLN2,FSCN1,IGHM,LCP1,LRP1,MYH10,MYL9,PRKAR1A,SPTAN1,SYNM,TNXB,TPM1,XRCC5	21
Connective Tissue Disorders, Inflammatory Disease, Organismal Injury and Abnormalities, Skeletal and Muscular Disorders	Rheumatic Disease	3.09e-05				ACTA1,CA2,COL1A1,COL4A2,FBN1,FGB,FGG,GSN,IGHM,LCP1,LDHB,LRP1,LTF,LUM, SELENBP1,TNXB,TPM2	17
Cellular Assembly and Organization	Stabilization of filaments	3.22e-05		-0.068		DPYSL2,EML2,GSN,KRT18,SEPT7	5
Digestive System Development and Function, Gastrointestinal Disease	Abnormal morphology of digestive system	3.35e-05				AEBP1,COL1A1,DCN,HADHA,IGHM,KRT18,MFGE8,MYH10,MYH11,SPTBN1,XRCC5	11
Cardiovascular System Development and Function, Tissue Morphology	Morphology of blood vessel	3.39e-05				CNN1,COL1A1,FBLN1,FBN1,LUM,MYH10,MYH11,SERPINH1	8
Tissue Development	Organization of extracellular matrix	3.49e-05				DCN,FBLN1,LCP1,LRP1,TNXB	5
Cellular Compromise	Degradation of filaments	3.94e-05				DCN,FBN1,KRT18	3
Cancer, Organismal Injury and Abnormalities	Head and neck cancer	4.02e-05				CA2,CNN1,COL12A1,COL14A1,COL1A1,COL1A2,DCN,DES,FBLN2,FBN1,FLNC,FSCN1,KRT18,LRP1,LTF,MYH10,MYH11,PRKAR1A,PYGB,SPTBN1,SYNM,TAGLN,TNXB,TPM1,XRCC5	25
Connective Tissue Development and Function, Tissue Development	Growth of connective tissue	4.22e-05		1.317		AEBP1,CLTC,COL14A1,COL1A1,DCN,FBLN1,LTF,LUM,MYH10,SERPINH1,TPM1,TPM3	12
Cancer, Hematological Disease, Immunological Disease, Organismal Injury and Abnormalities	Lymphoma	4.41e-05				ATP6V1B2,COL12A1,COL1A1,COL1A2,COL4A2,COL6A2,DCN,DES,FBN1,GSN,IGHM, MYH11,SERPINH1,SPTBN1,TNXB,TPM1,XRCC5	17
Cancer, Organismal Injury and Abnormalities	Malignant neoplasm of retroperitoneum	4.5e-05				ATP6V1B2,COL12A1,COL14A1,COL1A1,COL1A2,COL6A3,DCN,FBLN1,FBLN2,FLNC, GANAB,GSN,HADHA,IGHG3,LCP1,LRP1,LTF,MYL9,PYGB,SELENBP1,SERPINB4, SERPINH1,SPTAN1,SPTBN1,SYNM,TNXB,TPM1,TPM2	28
Connective Tissue Disorders, Developmental Disorder, Hereditary Disorder, Metabolic Disease, Organismal Injury and Abnormalities, Skeletal and Muscular Disorders	Osteogenesis imperfecta	4.52e-05				COL1A1,COL1A2,SERPINH1	3
Cancer, Endocrine System Disorders, Organismal Injury and Abnormalities, Reproductive System Disease	Ovarian cancer	4.57e-05				AEBP1,AKR1C1/AKR1C2,ATP6V1B2,COL1A2,COL4A2,COL6A2,COL6A3,IGHM,LRP1,LTF, MYH10,MYH11,SPTBN1,STOM,SYNM,TNXB,TPM1,TPM2,TPM3,XRCC5	20
Cancer, Organismal Injury and Abnormalities	Lymphatic system tumor	4.63e-05		1.195		ATP6V1B2,CA2,COL12A1,COL1A1,COL1A2,COL4A2,COL6A2,DCN,DES,FBN1,FSCN1, GSN,IGHM,LCP1,MYH11,SELENBP1,SERPINH1,SPTBN1,TNXB,TPM1,XRCC5	21
Cardiovascular Disease, Organismal Injury and Abnormalities, Skeletal and Muscular Disorders	Myocardial infarction	5.12e-05				ACTA1,CA2,CD55,FGB,FGG,KRT18,LRP1	7
Connective Tissue Disorders, Inflammatory Disease, Inflammatory Response, Organismal Injury and Abnormalities, Skeletal and Muscular Disorders	Inflammation of joint	5.37e-05				ACTA1,CA2,COL4A2,FGB,FGG,GSN,IGHM,LCP1,LDHB,LRP1,LTF,LUM,SELENBP1,TNXB, TPM2	15
Cancer, Hematological Disease, Hereditary Disorder, Organismal Injury and Abnormalities	Familial platelet disorder with predisposition to acute myelogenous leukemia	5.42e-05				MYH10,MYL9	2
Cellular Assembly and Organization, Tissue Development	Formation of microfibrils	5.42e-05				COL6A3,FBN1	2
Developmental Disorder, Gastrointestinal Disease, Organismal Injury and Abnormalities, Renal and Urological Disease	Megacystis microcolon intestinal hypoperistalsis syndrome	5.42e-05				ACTG2,MYH11	2
Cancer, Gastrointestinal Disease, Organismal Injury and Abnormalities, Tumor Morphology	Progression of gastric carcinoma	5.42e-05				COL1A1,COL1A2	2
Cancer, Connective Tissue Disorders, Organismal Injury and Abnormalities	Tumorigenesis of superficial fascia	5.42e-05				CLTC,TPM1	2
Cancer, Hematological Disease, Immunological Disease, Organismal Injury and Abnormalities	Mature T-cell neoplasm	6.31e-05				COL12A1,COL1A1,COL1A2,COL4A2,COL6A2,FBN1,IGHM,SERPINH1,TPM1	9
Ophthalmic Disease, Organismal Injury and Abnormalities	Exfoliative glaucoma	6.6e-05				CA2,CLTC,FBN1	3
Digestive System Development and Function, Hepatic System Development and Function, Organ Morphology, Organismal Development	Morphology of liver	7.04e-05				AEBP1,COL1A1,EFEMP1,HADHA,KRT18,MYH10,SELENBP1,SPTBN1	8
Cancer, Hematological Disease, Organismal Injury and Abnormalities	Lymphoid cancer	7.64e-05		1.195		ATP6V1B2,COL12A1,COL1A1,COL1A2,COL4A2,COL6A2,DCN,DES,FBN1,FSCN1,GSN,IGHM,LCP1,MYH11,SELENBP1,SERPINH1,SPTBN1,TNXB,TPM1,XRCC5	20
Skeletal and Muscular System Development and Function	Function of muscle	7.82e-05				COL12A1,DES,EFEMP1,FLNC,GNAI3,MYH10,MYH11,TPM1	8
Cellular Growth and Proliferation, Connective Tissue Development and Function, Tissue Development	Proliferation of connective tissue cells	8.15e-05		1.087		AEBP1,CLTC,COL14A1,COL1A1,DCN,FBLN1,LTF,LUM,SERPINH1,TPM1,TPM3	11
Cancer, Neurological Disease, Organismal Injury and Abnormalities	Central nervous system cancer	8.4e-05				COL12A1,COL1A1,COL1A2,COL4A2,COL6A2,DES,EFEMP1,MYH11,PRKAR1A,TNXB,XRCC5	11
Connective Tissue Disorders, Dermatological Diseases and Conditions, Developmental Disorder, Hereditary Disorder, Metabolic Disease, Organismal Injury and Abnormalities, Skeletal and Muscular Disorders	Autosomal dominant Ehlers-Danlos syndrome type VII	9.01e-05				COL1A1,COL1A2	2
Developmental Disorder, Hereditary Disorder, Neurological Disease, Organismal Injury and Abnormalities, Skeletal and Muscular Disorders	Congenital myopathy with fiber type disproportion	9.01e-05				ACTA1,TPM3	2
Cancer, Neurological Disease, Organismal Injury and Abnormalities	Primary central nervous system tumor	9.04e-05				COL12A1,COL6A2,DES,EFEMP1,MYH11	5
Cell Death and Survival	Necrosis	9.71e-05	Increased	2.009		ASS1,ATP5F1A,CD55,CLTC,COL1A1,COL4A2,DCN,DES,EFEMP1,FBLN1,GSN,HADHA, IGHM,KRT18,LRP1,LTF,LUM,MFGE8,MVP,MYH10,MYH11,PRKAR1A,SERPINB4,SERPINH1,SPTBN1,TPM1,XRCC5	27
Cancer, Hematological Disease, Organismal Injury and Abnormalities	Lymphocytic neoplasm	9.88e-05				ATP6V1B2,CA2,COL12A1,COL1A1,COL1A2,COL4A2,COL6A2,DCN,DES,FBN1,GSN,IGHM, LCP1,MYH11,SELENBP1,SERPINH1,SPTBN1,TNXB,TPM1,XRCC5	20
Cancer, Hematological Disease, Immunological Disease, Organismal Injury and Abnormalities	Neoplasia of leukocytes	0.000102				ATP6V1B2,CA2,COL12A1,COL1A1,COL1A2,COL4A2,COL6A2,DCN,DES,FBN1,GSN,IGHM, LCP1,MYH11,SELENBP1,SERPINH1,SPTBN1,TNXB,TPM1,XRCC5	20
Hematological Disease, Immunological Disease	Lymphoproliferative disorder	0.000103				ATP6V1B2,CA2,COL12A1,COL1A1,COL1A2,COL4A2,COL6A2,DCN,DES,FBN1,GSN, IGHM,LCP1,MYH11,SELENBP1,SERPINH1,SPTBN1,TNXB,TPM1,XRCC5	20
Cardiovascular System Development and Function, Organ Morphology, Organismal Development	Morphology of heart	0.000104				ACTG2,CA2,DES,GSN,HADHA,LUM,MYH10,MYH11,MYL9,SPTBN1,TPM1	11
Connective Tissue Disorders, Organismal Injury and Abnormalities, Skeletal and Muscular Disorders	Non-traumatic arthropathy	0.000108				ACTA1,CA2,COL4A2,FGB,GSN,IGHM,LCP1,LDHB,LRP1,LTF,LUM,TNXB,TPM2	13
Cellular Movement	Invasion of cells	0.00011		-0.505		DCN,DPYSL2,EFEMP1,FBLN1,FBLN2,FSCN1,GNAI3,GSN,LCP1,LRP1,LTF,MFGE8,MYH10, TAGLN	14
Metabolic Disease	Amyloidosis	0.000111				ATP5F1A,CNN1,DCN,DPYSL2,GSN,IGHM,LRP1,MFGE8,MYH11,SELENBP1,TAGLN	11
Dermatological Diseases and Conditions, Organismal Injury and Abnormalities	Chronic psoriasis	0.000112				CNN1,FSCN1,SERPINB4,TAGLN,TNXB	5
Cell-To-Cell Signaling and Interaction	Aggregation of cells	0.000119		0.06		COL14A1,FGB,FGG,GSN,IGHM,LTF,MPZ,MYH10	8
Cancer, Organismal Injury and Abnormalities, Reproductive System Disease	Endometrial adenocarcinoma	0.00012				AKR1C1/AKR1C2,CD55,COL12A1,COL14A1,COL4A2,COL6A3,CORO1C,DCN,FBN1,FGG, KRT77,LMNB2,LRP1,LTF,MFGE8,MYH10,MYH11,MYL9,SPTAN1,SPTBN1,SYNM,TNXB, TPM2,XRCC5	24
Metabolic Disease	Glucose metabolism disorder	0.000124		1.069		AEBP1,CA2,CD55,COL12A1,COL14A1,COL1A1,COL1A2,COL4A2,COL6A2,COL6A3,GANAB,HADHA,IGHM,LCP1,LRP1,MYH11,TNXB	17
Cancer, Gastrointestinal Disease, Organismal Injury and Abnormalities	Metastatic colorectal cancer	0.000125				AKR1C1/AKR1C2,COL4A2,COL6A3,DPYSL2,EFEMP1,KRT18,LTF	7
Cardiovascular System Development and Function, Organ Morphology, Organismal Development, Skeletal and Muscular System Development and Function	Morphology of cardiac muscle	0.000129				CA2,DES,HADHA,LUM,MYH10,MYL9,SPTBN1	7
Cancer, Gastrointestinal Disease, Organismal Injury and Abnormalities	Gastric carcinoma	0.000132				COL12A1,COL14A1,COL1A1,COL1A2,COL6A2,COL6A3,FBLN1,FBLN2,FBN1,FLNC,HADHA,LRP1,MYL9,SERPINH1,SPTBN1,TNXB	16
Inflammatory Disease, Inflammatory Response, Organismal Injury and Abnormalities, Renal and Urological Disease	Tubular nephritis	0.000135				DCN,IGHM	2
Connective Tissue Development and Function, Connective Tissue Disorders, Organismal Injury and Abnormalities, Skeletal and Muscular Disorders, Skeletal and Muscular System Development and Function, Tissue Development	Abnormal morphology of compact bone	0.000136				COL12A1,IGHM,PRKAR1A	3
Cellular Assembly and Organization	Quantity of filaments	0.000138	Decreased	-2.183		COL6A3,KRT18,MYH10,SERPINH1,SPTAN1	5
Cancer, Gastrointestinal Disease, Organismal Injury and Abnormalities	Colon tumor	0.000142				ACTA1,AEBP1,ASS1,CA2,CNN1,COL12A1,COL4A2,COL6A2,COL6A3,CORO1C,DCN,DES,EFEMP1,EML2,FBLN2,FBN1,FGB,FLNC,FSCN1,GSN,HADHA,KRT77,LMNB2,LRP1,LTF,MPZ, MYH10,MYH11,MYL9,SELENBP1,SPTAN1,SPTBN1,SYNM,TNXB,TPM2	35
Cell Morphology, Cellular Assembly and Organization	Morphology of cytoskeleton	0.000142				DPYSL2,EML2,MYH10,PRKAR1A,TPM1	5
Endocrine System Disorders, Gastrointestinal Disease, Metabolic Disease, Organismal Injury and Abnormalities	Diabetes mellitus	0.000144				AEBP1,CA2,COL12A1,COL14A1,COL1A1,COL1A2,COL4A2,COL6A2,COL6A3,GANAB,IGHM,LCP1,LRP1,MYH11,TNXB	15
Neurological Disease, Organismal Injury and Abnormalities, Psychological Disorders	Dementia	0.000145				ATP5F1A,CA2,CNN1,DCN,DPYSL2,IGHM,LRP1,MFGE8,MYH11,SELENBP1,TAGLN	11
Organismal Survival	Perinatal death	0.00015		1.961	bias	AEBP1,ASS1,COL12A1,DCN,FBLN1,FLNC,HADHA,LMNB2,MYH10,MYH11	10
Organismal Development, Organismal Injury and Abnormalities	Abnormal morphology of abdomen	0.000161				AEBP1,COL1A1,DCN,EFEMP1,HADHA,IGHM,KRT18,MFGE8,MYH10,MYH11,SPTBN1, XRCC5	12
Skeletal and Muscular System Development and Function	Strength of muscle	0.000163		-1.969	bias	CD55,COL12A1,COL14A1,LUM	4
Neurological Disease	Progressive motor neuropathy	0.000176				COL1A1,COL1A2,FARSB,FBLN1,GSN,LDHB,LTF,LUM,PRKAR1A,TNXB	10
Cardiovascular Disease, Cardiovascular System Development and Function, Cell Morphology, Organ Morphology, Organismal Development, Organismal Injury and Abnormalities, Skeletal and Muscular Disorders, Skeletal and Muscular System Development and Function, Tissue Morphology	Abnormal morphology of cardiomyocytes	0.000177				DES,LUM,MYH10,SPTBN1	4
Skeletal and Muscular System Development and Function	Force generation	0.000177				MYH11,MYL9,TPM1	3
Cancer, Gastrointestinal Disease, Organismal Injury and Abnormalities	Stomach tumor	0.000182				COL12A1,COL14A1,COL1A1,COL1A2,COL6A2,COL6A3,FBLN1,FBLN2,FBN1,FLNC,HADHA,LRP1,MYL9,SERPINH1,SPTBN1,TNXB,XRCC5	17
Hereditary Disorder, Organismal Injury and Abnormalities, Skeletal and Muscular Disorders	Autosomal dominant myofibrillar myopathy	0.000188				DES,FLNC	2
Connective Tissue Disorders, Dermatological Diseases and Conditions, Developmental Disorder, Hereditary Disorder, Metabolic Disease, Organismal Injury and Abnormalities, Skeletal and Muscular Disorders	Classic Ehlers-Danlos syndrome	0.000188				COL1A1,MYH11	2
Cellular Compromise	Degeneration of mitochondria	0.000188				KRT18,MPZ	2
Cancer, Hematological Disease, Immunological Disease, Organismal Injury and Abnormalities	Lymphocytic cancer	0.000191				ATP6V1B2,COL12A1,COL1A1,COL1A2,COL4A2,COL6A2,DCN,DES,FBN1,GSN,IGHM,LCP1,MYH11,SELENBP1,SERPINH1,SPTBN1,TNXB,TPM1,XRCC5	19
Connective Tissue Disorders, Organismal Injury and Abnormalities, Skeletal and Muscular Disorders	Abnormal bone density	0.000195		1.982	bias	CA2,COL1A2,EFEMP1,FBN1,GSN,XRCC5	6
Inflammatory Response, Organismal Injury and Abnormalities	Inflammation of organ	0.000197		1.969		CA2,CD55,COL1A1,COL1A2,DCN,DPYSL2,GSN,IGHM,KRT18,LTF,MFGE8,MYH10,MYL9, SELENBP1,SERPINB4,TPM1,TPM3	17
Cancer, Endocrine System Disorders, Organismal Injury and Abnormalities, Reproductive System Disease	Ovarian adenocarcinoma	0.000207				AEBP1,AKR1C1/AKR1C2,ATP6V1B2,COL1A2,COL4A2,COL6A2,COL6A3,LRP1,LTF, MYH10,MYH11,SPTBN1,STOM,SYNM,TNXB,TPM2,XRCC5	17
Cardiovascular Disease, Hereditary Disorder, Organismal Injury and Abnormalities, Skeletal and Muscular Disorders	Dominant dilated cardiomyopathy	0.000209				DES,FLNC,TPM1	3
Cardiovascular Disease, Organismal Injury and Abnormalities	Formation of aneurysm	0.000209				COL1A1,FBN1,LRP1	3
Cardiovascular Disease, Organismal Injury and Abnormalities	Infarction	0.000214				ACTA1,CA2,CD55,FGB,FGG,GSN,KRT18,LRP1	8
Cancer, Neurological Disease, Organismal Injury and Abnormalities	Glioma	0.000215				AKR1C1/AKR1C2,COL14A1,COL1A1,COL1A2,COL4A2,EFEMP1,FLNC,GSN,LCP1,LTF,LUM,SPTBN1,SYNM,TAGLN	14
Organismal Injury and Abnormalities	Hypertrophy	0.000228				ACTG2,CA2,COL1A1,DES,GSN,MPZ,MYH10,MYL9,TPM1	9
Metabolic Disease	Enzymopathy	0.000228				ASS1,ATP5F1A,CA2,CD55,COL1A1,COL1A2,LRP1	7
Cancer, Organismal Injury and Abnormalities	Head and neck squamous cell carcinoma	0.000239				CA2,CNN1,COL12A1,COL1A2,DCN,DES,FBN1,FLNC,KRT18,LRP1,LTF,MYH10,MYH11, PYGB,SYNM,TAGLN,TNXB,TPM1	18
Cellular Movement, Connective Tissue Development and Function	Migration of fibroblasts	0.000242		-0.832		COL1A1,LRP1,LTF,MYH10,PRKAR1A	5
Cancer, Organismal Injury and Abnormalities	Head and neck carcinoma	0.000245				CA2,CNN1,COL12A1,COL14A1,COL1A2,DCN,DES,FBLN2,FBN1,FLNC,FSCN1,KRT18,LRP1,LTF,MYH10,MYH11,PYGB,SPTBN1,SYNM,TAGLN,TNXB,TPM1	22
Cancer, Organismal Injury and Abnormalities	Neoplasia of tumor cell lines	0.000248		-1.941		CNN1,COL4A2,EFEMP1,FSCN1,LDHB,MFGE8,PRKAR1A,SERPINB4	8
Cell Morphology	Length of filopodia	0.000251				FSCN1,LCP1	2
Hereditary Disorder, Immunological Disease, Organismal Injury and Abnormalities	Familial autoimmune disease	0.000253				COL12A1,COL6A2,COL6A3,MYH10	4
Cancer, Gastrointestinal Disease, Organismal Injury and Abnormalities	Colorectal carcinoma	0.000266				ACTA1,AEBP1,AKR1C1/AKR1C2,ASS1,CA2,COL12A1,COL4A2,COL6A3,CORO1C,DCN,DES,EFEMP1,EML2,FBLN2,FBN1,FGB,FLNC,FSCN1,HADHA,KRT77,LMNB2,LRP1,LTF,MPZ, MYH10,MYH11,MYL9,SELENBP1,SPTAN1,SPTBN1,SYNM,TNXB,TPM2,TPM3	34
Cancer, Organismal Injury and Abnormalities	Mixed neoplasia	0.000267				AKR1C1/AKR1C2,ATP6V1B2,COL1A2,COL4A2,COL6A3,FBLN2,FBN1,LRP1,LTF,MYH10, SPTBN1,STOM,SYNM,TNXB,TPM2,XRCC5	16
Cancer, Hematological Disease, Immunological Disease, Organismal Injury and Abnormalities	Non-Hodgkin lymphoma	0.000267				ATP6V1B2,COL12A1,COL1A1,COL1A2,COL4A2,COL6A2,DCN,FBN1,GSN,IGHM,SERPINH1,TNXB,TPM1,XRCC5	14
Cardiovascular Disease, Cardiovascular System Development and Function	Abnormal morphology of cardiovascular system	0.000267				COL1A1,DES,FBLN1,FBN1,HADHA,LUM,MYH10,MYH11,SPTBN1	9
Cancer, Gastrointestinal Disease, Organismal Injury and Abnormalities	Upper gastrointestinal carcinoma	0.000277				CNN1,COL12A1,COL14A1,COL1A1,COL1A2,COL6A2,COL6A3,DCN,FBLN1, FBLN2,FBN1,FLNC,GANAB,HADHA,LRP1,MYL9,SERPINH1,SPTBN1,TAGLN,TNXB,TPM1	21
Cellular Assembly and Organization, Cellular Compromise	Disruption of filaments	0.000281				GSN,KRT18,SEPT7	3
Cellular Assembly and Organization	Formation of actin bundles	0.000281				FSCN1,LCP1,MYH10	3
Cellular Movement	Migration of tumor cell lines	0.000282		-0.712		CLTC,DCN,DPYSL2,EFEMP1,FBLN2,FLNC,FSCN1,GNAI3,LRP1,MYH10,SYNM,TPM3	12
Cancer, Gastrointestinal Disease, Organismal Injury and Abnormalities	Colon cancer	0.000287				ACTA1,AEBP1,ASS1,CA2,COL12A1,COL4A2,COL6A2,COL6A3,CORO1C,DCN,DES, EFEMP1,EML2,FBLN2,FBN1,FGB,FLNC,FSCN1,GSN,HADHA,KRT77,LMNB2,LRP1,LTF,MPZ,MYH10,MYH11,MYL9,SELENBP1,SPTAN1,SPTBN1,SYNM,TNXB,TPM2	34
Cancer, Neurological Disease, Organismal Injury and Abnormalities	Brain glioma	0.000291				AKR1C1/AKR1C2,COL14A1,COL1A1,FLNC,GSN,LCP1,LTF,LUM,SYNM,TAGLN	10
Digestive System Development and Function, Gastrointestinal Disease, Hepatic System Development and Function, Hepatic System Disease, Organ Morphology, Organismal Development, Organismal Injury and Abnormalities	Abnormal morphology of liver	0.000293				AEBP1,COL1A1,HADHA,KRT18,MYH10,SPTBN1	6
Cancer, Hematological Disease, Immunological Disease, Organismal Injury and Abnormalities	Peripheral T-cell lymphoma	0.000295				COL12A1,COL1A2,COL4A2,FBN1,TPM1	5
Cancer, Organismal Injury and Abnormalities, Reproductive System Disease	Endometrial carcinoma	0.000301				AKR1C1/AKR1C2,CD55,COL12A1,COL14A1,COL4A2,COL6A3,CORO1C,DCN,FBLN2,FBN1, FGG,KRT77,LMNB2,LRP1,LTF,MFGE8,MYH10,MYH11,MYL9,SPTAN1,SPTBN1,SYNM,TNXB,TPM2,XRCC5	25
Inflammatory Response	Antibody response	0.000309				DCN,IGHM,LCP1,LTF,XRCC5	5
Immunological Disease	Immediate hypersensitivity	0.00031				DPYSL2,GSN,IGHM,MYL9,SERPINB4,TPM1,TPM3	7
Cancer, Organismal Injury and Abnormalities	Extraadrenal retroperitoneal tumor	0.00031				ATP6V1B2,COL12A1,COL14A1,COL1A1,COL1A2,COL6A3,DCN,FBLN1,FBLN2,FLNC, GANAB,GSN,HADHA,IGHG3,LCP1,LRP1,LTF,MYL9,PYGB,SELENBP1,SERPINB4, SERPINH1,SPTAN1,SPTBN1,SYNM,TNXB,TPM1,TPM2	28
Cell Cycle	M phase	0.000315				GNAI3,MYH10,MYL9,SEPT7,TPM1,XRCC5	6
Cellular Growth and Proliferation, Connective Tissue Development and Function, Tissue Development	Colony formation of fibroblast cell lines	0.000316				CLTC,FBLN1,LUM,TPM3	4
Cellular Function and Maintenance	Endocytosis	0.000319	Decreased	-2.566	bias	ATP6V1B2,CLTC,CORO1C,DPYSL2,GSN,IGHM,LRP1,LUM,MFGE8	9
Neurological Disease, Organismal Injury and Abnormalities, Psychological Disorders	Amyotrophic lateral sclerosis	0.000321				COL1A1,COL1A2,FBLN1,GSN,LUM,PRKAR1A	6
Cellular Function and Maintenance, Small Molecule Biochemistry	Homeostasis of H+	0.000322				ATP6V1B2,CA2	2
Cell Morphology, Cellular Assembly and Organization, Cellular Development, Cellular Function and Maintenance, Cellular Growth and Proliferation, Nervous System Development and Function, Organismal Development, Tissue Development	Remyelination of axons	0.000322				LRP1,MPZ	2
Metabolic Disease, Neurological Disease, Organismal Injury and Abnormalities, Psychological Disorders	Alzheimer disease	0.000327				ATP5F1A,CNN1,DCN,DPYSL2,IGHM,LRP1,MFGE8,MYH11,SELENBP1,TAGLN	10
Cardiovascular Disease	Aneurysm	0.000327				COL1A1,FBN1,LRP1,MYH11	4
Cellular Movement, Immune Cell Trafficking	Leukocyte migration	0.000332		-0.55		CD55,CLTC,COL1A1,DCN,DPYSL2,FGB,GNAI3,GSN,LCP1,LRP1,LTF,LUM,MPZ	13
Cancer, Organismal Injury and Abnormalities	Endometrioid carcinoma	0.000358				AKR1C1/AKR1C2,ATP6V1B2,CD55,COL12A1,COL14A1,COL1A2,COL4A2,COL6A3, CORO1C,DCN,FBN1,FGG,KRT77,LMNB2,LRP1,LTF,MFGE8,MYH10,MYH11,SPTAN1, SPTBN1,STOM,SYNM,TNXB,TPM2,XRCC5	26
Respiratory Disease	Lower respiratory tract disorder	0.000363				CA2,CORO1C,FBLN1,FBN1,LCP1,LDHB,LMNB2,LTF	8
Cancer, Organismal Injury and Abnormalities, Renal and Urological Disease	Bladder cancer	0.00037				COL6A3,DCN,LCP1,MFGE8,MVP,MYL9,TPM1,TPM2,TPM3	9
Cancer, Gastrointestinal Disease, Organismal Injury and Abnormalities	Colorectal adenocarcinoma	0.000382				ACTA1,AEBP1,AKR1C1/AKR1C2,ASS1,CA2,COL12A1,COL4A2,COL6A3,CORO1C,DCN,DES,EFEMP1,EML2,FBLN2,FBN1,FGB,FLNC,HADHA,KRT77,LMNB2,LRP1,LTF,MPZ,MYH10,MYH11, MYL9,SELENBP1,SPTAN1,SPTBN1,SYNM,TNXB,TPM2,TPM3	33
Cancer, Organismal Injury and Abnormalities, Reproductive System Disease	Development of genital tumor	0.00039				AEBP1,AKR1C1/AKR1C2,ATP6V1B2,CD55,COL12A1,COL14A1,COL1A2,COL4A2,COL6A2,COL6A3,CORO1C,DCN,FBLN2,FBN1,FGG,KRT77,LMNB2,LRP1,LTF,MFGE8,MYH10,MYH11, MYL9,SPTAN1,SPTBN1,STOM,SYNM,TNXB,TPM2,XRCC5	30
Cellular Movement, Hematological System Development and Function, Immune Cell Trafficking	Cell movement of leukocytes	0.000391		-0.378		CD55,CLTC,COL1A1,DCN,DPYSL2,FGB,GNAI3,GSN,LCP1,LRP1,LTF,LUM	12
Cancer, Hematological Disease, Organismal Injury and Abnormalities	Hematologic cancer of cells	0.0004				ATP6V1B2,COL12A1,COL1A1,COL1A2,COL4A2,COL6A2,DCN,DES,FBN1,GSN,IGHM,MYH11,SELENBP1,SERPINH1,SPTBN1,TNXB,TPM1,XRCC5	18
Organ Morphology, Organismal Injury and Abnormalities, Skeletal and Muscular Disorders, Skeletal and Muscular System Development and Function	Abnormal morphology of intercostal muscle	0.000401				FBN1,FLNC	2
Cellular Function and Maintenance	Engulfment of neurons	0.000401				CLTC,MFGE8	2
Cardiovascular Disease, Dermatological Diseases and Conditions, Organismal Injury and Abnormalities	Stasis ulcer	0.000401				FGB,FGG	2
Immunological Disease	Allergy	0.000411				DPYSL2,GSN,IGHM,MYL9,SELENBP1,SERPINB4,TPM1,TPM3	8
Immunological Disease	Hypersensitive reaction	0.00042				DCN,DPYSL2,GSN,IGHM,MYL9,SERPINB4,TPM1,TPM3	8
Dermatological Diseases and Conditions, Inflammatory Disease, Inflammatory Response, Organismal Injury and Abnormalities	Dermatitis	0.000435				CD55,DPYSL2,GSN,IGHM,MYL9,SERPINB4,TPM1,TPM3	8
Renal and Urological System Development and Function	Morphology of urinary system	0.000436				CD55,CNN1,DCN,EFEMP1,FBLN1,MYH11,SPTBN1	7
Cancer, Dermatological Diseases and Conditions, Organismal Injury and Abnormalities	Skin cancer	0.000452				AEBP1,AKR1C1/AKR1C2,ASS1,ATP6V1B2,CD55,CNN1,COL12A1,COL14A1,COL1A1, COL1A2,COL4A2,COL6A2,COL6A3,DCN,DES,EFEMP1,FBLN1,FBLN2,FBN1,FGB,FGG, FLNC,GANAB,HADHA,KRT18,KRT77,LCP1,LRP1,LTF,LUM,MVP,MYH11,PRKAR1A,RPN1, RPN2,SELENBP1,SEPT7,SERPINB4,SPTAN1,SPTBN1,SYNM,TNXB,TPM2	43
Cancer, Organismal Injury and Abnormalities, Reproductive System Disease	Endometrioid endometrial adenocarcinoma	0.000457				AKR1C1/AKR1C2,CD55,COL12A1,COL14A1,COL4A2,COL6A3,CORO1C,DCN,FBN1,FGG, KRT77,LMNB2,LRP1,LTF,MFGE8,MYH10,MYH11,SPTAN1,SPTBN1,SYNM,TNXB,XRCC5	22
Cancer, Organismal Injury and Abnormalities, Renal and Urological Disease	Urinary tract cancer	0.000458				COL6A3,DCN,FLNC,GSN,LCP1,LRP1,MFGE8,MVP,MYL9,PYGB,SELENBP1,SERPINB4, SPTBN1,TPM1,TPM2,TPM3	16
Dermatological Diseases and Conditions, Immunological Disease, Inflammatory Disease, Inflammatory Response, Organismal Injury and Abnormalities	Atopic dermatitis	0.000464				DPYSL2,GSN,IGHM,MYL9,TPM1,TPM3	6
Connective Tissue Disorders, Immunological Disease, Inflammatory Disease, Inflammatory Response, Organismal Injury and Abnormalities, Skeletal and Muscular Disorders	Rheumatoid arthritis	0.000468				ACTA1,CA2,COL4A2,FGB,GSN,IGHM,LCP1,LDHB,LTF,TNXB,TPM2	11
Cardiovascular Disease, Organismal Injury and Abnormalities	Aortic dissection	0.00049				COL1A1,FBN1	2
Connective Tissue Disorders, Developmental Disorder, Hereditary Disorder, Organismal Injury and Abnormalities, Skeletal and Muscular Disorders	Classic Marfan syndrome	0.00049				FBN1,MYH11	2
Developmental Disorder, Organismal Injury and Abnormalities, Respiratory Disease, Skeletal and Muscular Disorders	Congenital diaphragmatic hernia	0.00049				DES,FBN1	2
Cardiovascular Disease, Hereditary Disorder, Organismal Injury and Abnormalities, Skeletal and Muscular Disorders	Familial restrictive cardiomyopathy	0.00049				ACTA1,FLNC	2
Antimicrobial Response	Immune protection of organism	0.00049				DCN,IGHM	2
Developmental Disorder, Skeletal and Muscular Disorders	Nemaline myopathy	0.000501				ACTA1,TPM2,TPM3	3
Cell Morphology	Polarization of tumor cell lines	0.000501				CLTC,DPYSL2,GNAI3	3
Cardiovascular Disease, Hereditary Disorder, Organismal Injury and Abnormalities, Skeletal and Muscular Disorders	Familial cardiomyopathy	0.000504				ACTA1,DES,FLNC,TPM1	4
Cancer, Organismal Injury and Abnormalities	Cancer of head	0.000518				CNN1,COL1A1,DCN,PRKAR1A,TAGLN,TNXB,TPM1,XRCC5	8
Organismal Injury and Abnormalities	Bleeding	0.000523		0.82	bias	CNN1,COL1A1,COL4A2,FBLN1,FBN1,FGB,FGG,LRP1	8
Neurological Disease	Movement Disorders	0.00055				AEBP1,ATP6V1B2,CA2,COL6A3,FARSB,FGG,LDHB,LMNB2,LRP1,LTF,LUM,MPZ,STOM, TPM3	14
Skeletal and Muscular System Development and Function	Muscle contraction	0.000553				ACTA1,CNN1,DES,MYH11,MYL9,TPM1	6
Cardiovascular Disease	Vascular lesion	0.000579				COL1A1,FBN1,FGG,LRP1,MPZ,MYH11	6
Cell Death and Survival	Delay in apoptosis of neutrophils	0.000586				GSN,LTF	2
Tissue Development	Formation of elastic fibers	0.000586				MYH11,TNXB	2
Cancer, Hematological Disease, Immunological Disease, Neurological Disease, Organismal Injury and Abnormalities	Primary central nervous system lymphoma	0.000587				COL12A1,COL6A2,DES,MYH11	4
Cancer, Gastrointestinal Disease, Organismal Injury and Abnormalities	Colon carcinoma	0.000598				ACTA1,AEBP1,ASS1,CA2,COL12A1,COL4A2,COL6A3,CORO1C,DCN,DES,EFEMP1,EML2, FBLN2,FBN1,FGB,FLNC,FSCN1,HADHA,KRT77,LMNB2,LRP1,LTF,MPZ,MYH10,MYH11, MYL9,SELENBP1,SPTAN1,SPTBN1,SYNM,TNXB,TPM2	32
Cell Cycle, Cellular Movement	Cytokinesis	0.000608				GNAI3,MYH10,MYL9,SEPT7,TPM1	5
Organismal Injury and Abnormalities	Dysplasia	0.000612				COL1A1,COL1A2,FBN1,MYH10,MYH11,MYL9,PRKAR1A,SERPINH1,TNXB	9
Cardiovascular Disease, Cardiovascular System Development and Function, Organ Morphology, Organismal Development, Organismal Injury and Abnormalities	Hypertrophy of heart	0.000622				ACTG2,CA2,DES,GSN,MYH10,MYL9,TPM1	7
Cellular Movement	Invasion of epithelial cell lines	0.000625				FSCN1,GSN,MYH10	3
Cell-To-Cell Signaling and Interaction	Binding of connective tissue cells	0.000633		-1.457		CLTC,COL1A1,DCN,GSN,LRP1	5
Cancer, Neurological Disease, Organismal Injury and Abnormalities	Astrocytoma	0.000663				AKR1C1/AKR1C2,COL1A1,COL1A2,COL4A2,EFEMP1,FLNC,GSN,LCP1,LTF,LUM,SYNM, TAGLN	12
Connective Tissue Development and Function, Connective Tissue Disorders, Organismal Injury and Abnormalities, Tissue Morphology	Abnormal morphology of elastic tissue	0.000692				COL1A1,FBN1	2
Cardiovascular Disease, Hereditary Disorder, Organismal Injury and Abnormalities	Familial thoracic aortic aneurysm	0.000692				FBN1,MYH11	2
Cell Death and Survival, Gastrointestinal Disease, Hepatic System Disease, Organismal Injury and Abnormalities	Necrosis of liver	0.000694				GSN,HADHA,KRT18,LRP1,SERPINH1,SPTBN1	6
Cardiovascular Disease, Organismal Injury and Abnormalities	Formation of vascular lesion	0.000699				COL1A1,FBN1,FGG,LRP1	4
Cancer, Neurological Disease, Organismal Injury and Abnormalities	Brain astrocytoma	0.000706				AKR1C1/AKR1C2,COL1A1,FLNC,GSN,LCP1,LTF,LUM,SYNM,TAGLN	9
Cardiovascular Disease, Developmental Disorder, Organismal Injury and Abnormalities	Congenital heart disease	0.000715				COL1A2,FBLN1,LRP1,MYH10,MYH11,TPM1	6
Cardiovascular Disease, Organismal Injury and Abnormalities, Skeletal and Muscular Disorders	Hypertrophic cardiomyopathy	0.000739				ACTA1,DES,FLNC,TPM1	4
Cancer, Organismal Injury and Abnormalities, Reproductive System Disease	Prostatic intraepithelial tumor	0.000739				ASS1,LTF,MFGE8,MYL9	4
Hereditary Disorder, Organismal Injury and Abnormalities	X-linked hereditary disease	0.000746				CA2,COL1A1,COL1A2,COL4A2,COL6A2,COL6A3,SERPINH1	7
Connective Tissue Disorders, Organismal Injury and Abnormalities, Skeletal and Muscular Disorders	Bone lesion	0.000747				COL1A1,COL1A2,LMNB2,MYH10,PRKAR1A,SERPINH1	6
Organismal Injury and Abnormalities	Bleeding of tissue	0.000768				FBLN1,FGG,LRP1	3
Connective Tissue Disorders, Dermatological Diseases and Conditions, Developmental Disorder, Hereditary Disorder, Metabolic Disease, Organismal Injury and Abnormalities, Skeletal and Muscular Disorders	Autosomal recessive Ehlers-Danlos syndrome	0.000805				COL1A2,TNXB	2
Cellular Assembly and Organization, Cellular Development, Cellular Growth and Proliferation, Embryonic Development, Organ Development, Organismal Development, Skeletal and Muscular System Development and Function, Tissue Development	Formation of myofilaments	0.000805				ACTA1,GSN	2
Cellular Function and Maintenance	Ingestion of cells	0.000805				LRP1,MFGE8	2
Molecular Transport	Transport of H+	0.000807				ATP5F1A,ATP6V1B2,CA2	3
Cellular Function and Maintenance	Engulfment of cells	0.000864	Decreased	-2.558	bias	ATP6V1B2,CLTC,CORO1C,GSN,IGHM,LRP1,LUM,MFGE8	8
Skeletal and Muscular Disorders	Abnormal function of muscle	0.000888				ACTA1,COL12A1,COL14A1	3
Cell Morphology, Cellular Assembly and Organization	Abnormal morphology of collagen fibrils	0.000927				DCN,TNXB	2
Cardiovascular Disease, Connective Tissue Disorders, Developmental Disorder, Hereditary Disorder, Organismal Injury and Abnormalities, Skeletal and Muscular Disorders	Loeys-Dietz syndrome	0.000927				FBN1,MYH11	2
Cell Morphology	Polarization of cells	0.000941		-0.577	bias	CLTC,DPYSL2,GNAI3,LCP1,MYH10	5
Cancer, Organismal Injury and Abnormalities	Development of head and neck tumor	0.000942		1.98		DCN,PRKAR1A,SPTBN1,XRCC5	4
Cell Morphology, Cellular Assembly and Organization, Cellular Function and Maintenance	Reorganization of cytoskeleton	0.00101				DPYSL2,FLNC,LCP1,SPTAN1,TPM1	5
Cancer, Gastrointestinal Disease, Organismal Injury and Abnormalities	Gastric adenocarcinoma	0.00102				COL12A1,COL14A1,COL6A2,COL6A3,FBLN1,FBLN2,FBN1,FLNC,HADHA,LRP1,MYL9, SERPINH1,SPTBN1,TNXB	14
Hematological System Development and Function, Lymphoid Tissue Structure and Development, Organ Morphology, Organismal Development, Tissue Morphology	Mass of spleen	0.00104				EFEMP1,IGHM,MFGE8,SELENBP1	4
Cancer, Gastrointestinal Disease, Organismal Injury and Abnormalities	Colon adenocarcinoma	0.00105				ACTA1,AEBP1,ASS1,CA2,COL12A1,COL4A2,COL6A3,CORO1C,DCN,DES,EFEMP1,EML2, FBLN2,FBN1,FGB,FLNC,HADHA,KRT77,LMNB2,LRP1,LTF,MPZ,MYH10,MYH11,MYL9, SELENBP1,SPTAN1,SPTBN1,SYNM,TNXB,TPM2	31
Organ Morphology	Dilation of heart	0.00106				DES,KRT18	2
Organismal Development	Size of body	0.00109		-1.324	bias	ACTA1,AEBP1,COL12A1,DCN,EFEMP1,FBLN1,LUM,MYH10,MYH11,SPTBN1,XRCC5	11
Cancer, Gastrointestinal Disease, Organismal Injury and Abnormalities	Gastro-esophageal carcinoma	0.00111				COL12A1,COL14A1,COL1A1,COL1A2,COL6A2,COL6A3,FBLN1,FBLN2,FBN1,FLNC,GANAB,HADHA,LRP1,MYL9,SERPINH1,SPTBN1,TNXB	17
Cancer, Gastrointestinal Disease, Organismal Injury and Abnormalities	Gastroesophageal adenocarcinoma	0.00112				COL12A1,COL14A1,COL1A2,COL6A2,COL6A3,FBLN1,FBLN2,FBN1,FLNC,GANAB,HADHA, LRP1,MYL9,SERPINH1,SPTBN1,TNXB	16
Cellular Function and Maintenance, Molecular Transport	Exocytosis by cells	0.00115				FGB,FGG,GNAI3,MYH10	4
Metabolic Disease	Disorder of lipid metabolism	0.00118				CD55,FBN1,HADHA,LCP1,LMNB2,LRP1	6
Embryonic Development, Organismal Development	Development of body trunk	0.00118	Decreased	-2.126	bias	AEBP1,FBLN1,FBN1,GSN,KRT18,LMNB2,LRP1,MFGE8,MYH10,MYH11,PRKAR1A, SPTBN1,TPM1	13
Cell Cycle	Arrest in G1 phase of leukocytes	0.0012				DCN,IGHM	2
Cell Morphology	Polarization of leukemia cell lines	0.0012				CLTC,DPYSL2	2
Organismal Injury and Abnormalities, Reproductive System Disease	Disorder of pregnancy	0.00122				ACTG2,CA2,COL12A1,FGG,GNAI3,GSN,HADHA,SELENBP1,SERPINH1	9
Cell Death and Survival, Organismal Injury and Abnormalities	Apoptosis of endothelial cells	0.00122		-1.934		ASS1,COL4A2,LRP1,LUM,MFGE8	5
Connective Tissue Development and Function, Skeletal and Muscular System Development and Function	Remodeling of bone	0.00122		-1.091		CA2,FBN1,GSN,LTF,MFGE8	5
Cardiovascular Disease, Organismal Injury and Abnormalities, Skeletal and Muscular Disorders	Primary dilated cardiomyopthy	0.00126				DES,FLNC,TPM1	3
Cancer, Organismal Injury and Abnormalities	Development of benign tumor	0.00128				AEBP1,ASS1,CA2,DCN,FBLN1,PRKAR1A,SPTAN1,SPTBN1	8
Cancer, Organismal Injury and Abnormalities, Reproductive System Disease	Cervical cancer	0.00129				COL4A2,SERPINB4,SPTAN1,TAGLN,TPM1,TPM2,TPM3	7
Cancer, Dermatological Diseases and Conditions, Organismal Injury and Abnormalities	Cutaneous melanoma	0.00132				AEBP1,ASS1,ATP6V1B2,CD55,CNN1,COL12A1,COL14A1,COL1A1,COL1A2,COL4A2, COL6A2,COL6A3,DCN,DES,EFEMP1,FBLN1,FBLN2,FBN1,FGB,FGG,FLNC,GANAB,HADHA,KRT18,KRT77,LRP1,LTF,LUM,MVP,MYH11,PRKAR1A,RPN1,RPN2,SELENBP1,SEPT7, SERPINB4,SPTAN1,SPTBN1,SYNM,TNXB	40
Cell Morphology, Hematological Disease, Immunological Disease, Lymphoid Tissue Structure and Development	Lack of lymphocytes	0.00132				IGHM,MPZ,XRCC5	3
Cellular Movement, Connective Tissue Development and Function	Cell movement of dermal fibroblasts	0.00134				FBN1,GSN	2
Cell Morphology, Nervous System Development and Function, Tissue Morphology	Morphology of growth cone	0.00134				MYH10,TPM3	2
Inflammatory Disease	Chronic inflammatory disorder	0.00136				ACTA1,CA2,COL1A1,COL1A2,COL4A2,FGB,GSN,IGHM,LCP1,LDHB,LTF,TNXB,TPM2	13
Cell-To-Cell Signaling and Interaction	Binding of epithelial cells	0.00139		-0.686		FGG,LRP1,MFGE8,MYH10	4
Cell Morphology, Cellular Assembly and Organization, Cellular Function and Maintenance	Extension of cellular protrusions	0.0014		-1	bias	DPYSL2,GSN,LRP1,LTF,MYH10	5
Cardiovascular System Development and Function, Cellular Assembly and Organization, Cellular Development, Cellular Growth and Proliferation, Embryonic Development, Organ Development, Organismal Development, Skeletal and Muscular System Development and Function, Tissue Development	Formation of myofibrils	0.00143				MYH10,PRKAR1A,TPM1	3
Cancer, Endocrine System Disorders, Gastrointestinal Disease, Organismal Injury and Abnormalities	Pancreatic cancer	0.00143				ATP6V1B2,COL12A1,COL14A1,COL1A1,COL1A2,COL6A3,FBLN1,FBLN2,FLNC,GANAB, HADHA,IGHG3,LRP1,LTF,SERPINH1,SPTAN1,SPTBN1,SYNM,TNXB,TPM2	20
Cancer, Organismal Injury and Abnormalities, Renal and Urological Disease	Renal cancer	0.00144				COL6A3,DCN,FLNC,GSN,LCP1,LRP1,MYL9,PYGB,SELENBP1,SERPINB4,SPTBN1,TPM1, TPM2	13
Developmental Disorder, Organismal Injury and Abnormalities	Congenital malformation of genitourinary system	0.00148				AEBP1,AKR1C1/AKR1C2,COL14A1,FBLN1,GANAB,GSN,TAGLN	7
Protein Synthesis	Polymerization of protein	0.00148				AKR1C1/AKR1C2,FARSB,FGB,FGG,GSN,SEPT7,STOM	7
Cellular Development, Cellular Growth and Proliferation, Embryonic Development, Hematological System Development and Function, Hematopoiesis, Lymphoid Tissue Structure and Development, Organ Development, Organismal Development, Tissue Development	Arrest in differentiation of lymphocytes	0.00148				IGHM,MYH11,XRCC5	3
Cardiovascular System Development and Function, Tissue Development	Formation of endothelial tube	0.00148				COL4A2,FGG,MYH11	3
Cardiovascular System Development and Function, Tissue Morphology	Morphology of aorta	0.00148				COL1A1,FBN1,MYH10	3
Skeletal and Muscular System Development and Function	Morphology of skeleton	0.00148				COL12A1,COL1A2,FBN1,GNAI3,GSN,LUM	6
Inflammatory Response	Host defense	0.0015				FGB,FGG	2
Cellular Assembly and Organization, Cellular Function and Maintenance	Organization of intermediate filament cytoskeleton	0.0015				KRT18,SYNM	2
Cancer, Organismal Injury and Abnormalities, Respiratory Disease	Non-small cell lung carcinoma	0.0015				CLTC,COL12A1,CORO1C,DCN,FGB,FGG,GSN,LCP1,LDHB,LRP1,LUM,MYH11,MYL9, SELENBP1,SPTBN1,TPM1	16
Cancer, Organismal Injury and Abnormalities, Renal and Urological Disease	Chromophobe renal cell carcinoma	0.00154				DCN,MYL9,TPM2	3
Cell Morphology, Cellular Assembly and Organization, Cellular Function and Maintenance	Reorganization of actin cytoskeleton	0.00156				DPYSL2,FLNC,LCP1,SPTAN1	4
Cardiovascular System Development and Function, Organismal Development	Angiogenesis	0.00158		1.569		ATP5F1A,COL1A1,COL1A2,COL4A2,DCN,FBLN1,FBLN2,GSN,LRP1,MFGE8,MYH10, SERPINH1	12
Cancer, Gastrointestinal Disease, Organismal Injury and Abnormalities	Upper gastrointestinal tract tumor	0.00158				CNN1,COL12A1,COL14A1,COL1A1,COL1A2,COL4A2,COL6A2,COL6A3,DCN,FBLN1,FBLN2,FBN1,FLNC,GANAB,HADHA,LCP1,LRP1,MYL9,SERPINH1,SPTBN1,TAGLN,TNXB,TPM1, XRCC5	24
Cardiovascular Disease, Organismal Injury and Abnormalities	Cardiac lesion	0.00159		-0.832		DES,GSN,IGHM,KRT18,PRKAR1A	5
Cancer, Organismal Injury and Abnormalities	Soft tissue neoplasm	0.00159				ACTG2,ASS1,CORO1C,DCN,DES,EML2,FBLN2,FBN1,LRP1,MFGE8,PRKAR1A,RPN1	12
Organ Morphology, Renal and Urological System Development and Function	Morphology of kidney	0.00162				CD55,CNN1,DCN,EFEMP1,FBLN1,SPTBN1	6
Cardiovascular System Development and Function, Organ Morphology, Organismal Development	Morphology of heart ventricle	0.00164				DES,MYH10,MYH11,MYL9,SPTBN1,TPM1	6
Connective Tissue Disorders, Organismal Injury and Abnormalities, Tissue Morphology	Abnormal morphology of elastic fibers	0.00166				EFEMP1,FBN1	2
Cancer, Endocrine System Disorders, Gastrointestinal Disease, Organismal Injury and Abnormalities	Pancreatic carcinoma	0.00171				ATP6V1B2,COL12A1,COL14A1,COL1A1,COL1A2,COL6A3,FBLN1,FBLN2,FLNC,GANAB, HADHA,IGHG3,LRP1,LTF,SERPINH1,SPTAN1,SPTBN1,SYNM,TNXB	19
Cardiovascular System Development and Function, Organ Development, Organ Morphology	Relaxation of heart	0.00173				ACTG2,DES,TPM1	3
Cancer, Organismal Injury and Abnormalities	Adenoma	0.00175				AEBP1,ASS1,CA2,DCN,FBLN1,PRKAR1A,SPTBN1	7
Cellular Assembly and Organization, Cellular Function and Maintenance, Tissue Development	Formation of actin filaments	0.00176		1.974		GSN,LRP1,MYH11,TPM1,TPM2,TPM3	6
Cardiovascular Disease, Hereditary Disorder, Organismal Injury and Abnormalities, Skeletal and Muscular Disorders	Familial hypertrophic cardiomyopathy	0.00179				DES,FLNC,TPM1	3
Ophthalmic Disease, Organismal Injury and Abnormalities	Macular degeneration	0.00179				EFEMP1,FBLN1,FBLN2	3
Dermatological Diseases and Conditions, Hair and Skin Development and Function, Organ Morphology, Organismal Injury and Abnormalities	Abnormal appearance of fur	0.00183				EFEMP1,LUM	2
Cardiovascular System Development and Function, Cell-To-Cell Signaling and Interaction	Attachment of endothelial cells	0.00183				DCN,FBN1	2
Cancer, Endocrine System Disorders, Organismal Injury and Abnormalities	Development of thyroid gland tumor	0.00183				PRKAR1A,SPTBN1	2
Skeletal and Muscular System Development and Function	Force generation of muscle	0.00183				MYH11,MYL9	2
Cardiovascular System Development and Function, Cell Morphology, Organ Morphology, Organismal Development, Skeletal and Muscular System Development and Function, Tissue Morphology	Morphology of cardiomyocytes	0.00185				CA2,DES,LUM,MYH10,SPTBN1	5
Cardiovascular Disease, Developmental Disorder, Hereditary Disorder, Organismal Injury and Abnormalities	Familial congenital heart disease	0.00186				COL1A2,FBLN1,MYH11,TPM1	4
Cell Death and Survival, Organismal Injury and Abnormalities	Necrosis of epithelial tissue	0.00189		-1.195		ASS1,COL4A2,DCN,GSN,KRT18,LRP1,LUM,MFGE8,SPTBN1	9
Cell-To-Cell Signaling and Interaction	Adhesion of blood cells	0.00189		-0.503		CD55,DCN,FGG,IGHM,LCP1,LRP1,LTF	7
Cancer, Gastrointestinal Disease, Hepatic System Disease, Organismal Injury and Abnormalities	Liver cancer	0.0019				ACTG2,AEBP1,AKR1C1/AKR1C2,ASS1,ATP5F1A,CA2,CLTC,CNN1,COL12A1,COL1A1, COL1A2,COL4A2,COL6A2,COL6A3,DCN,DES,EFEMP1,FBLN1,FBN1,FGB,FGG,FLNC, GANAB,HADHA,LMNB2,LRP1,MVP,MYH10,PRKAR1A,RPN1,SPTBN1,TNXB	32
Cancer, Organismal Injury and Abnormalities, Skeletal and Muscular Disorders	Muscle tumor	0.00191				ACTG2,ASS1,COL6A3,CORO1C,EML2,FBN1,MFGE8,MYH10,RPN1	9
Cell Death and Survival, Gastrointestinal Disease, Hepatic System Disease, Organismal Injury and Abnormalities	Cell death of liver cells	0.00193				GSN,KRT18,LRP1,SERPINH1,SPTBN1	5
Cancer, Connective Tissue Disorders, Organismal Injury and Abnormalities	Osteosarcoma	0.00193				CNN1,LMNB2,MYH10,PRKAR1A,TAGLN	5
Tissue Development	Disassembly of extracellular matrix	0.00201				LCP1,LRP1	2
Cell Morphology, Cellular Development, Embryonic Development, Nervous System Development and Function, Tissue Development	Patterning of neurons	0.00201				DPYSL2,LMNB2	2
Cancer, Cellular Development, Cellular Growth and Proliferation, Hematological Disease, Immunological Disease, Organismal Injury and Abnormalities, Tumor Morphology	Proliferation of lymphoma cells	0.00201				DCN,IGHM	2
Cancer, Gastrointestinal Disease, Hepatic System Disease, Organismal Injury and Abnormalities	Hepatobiliary system cancer	0.00201				ACTG2,AEBP1,AKR1C1/AKR1C2,ASS1,ATP5F1A,CA2,CLTC,CNN1,COL12A1,COL1A1, COL1A2,COL4A2,COL6A2,COL6A3,DCN,DES,EFEMP1,FBLN1,FBN1,FGB,FGG,FLNC, GANAB,HADHA,LMNB2,LRP1,MVP,MYH10,MYH11,PRKAR1A,RPN1,SPTBN1,TNXB	33
Hematological System Development and Function, Lymphoid Tissue Structure and Development, Tissue Morphology	Morphology of lymphoid tissue	0.00204				CD55,DCN,EFEMP1,IGHM,LCP1,MFGE8,SELENBP1,XRCC5	8
Cancer, Gastrointestinal Disease, Hepatic System Disease, Organismal Injury and Abnormalities	Liver carcinoma	0.00211				ACTG2,AEBP1,AKR1C1/AKR1C2,ASS1,CA2,CLTC,CNN1,COL12A1,COL1A1,COL1A2, COL4A2,COL6A2,COL6A3,DCN,DES,EFEMP1,FBLN1,FBN1,FGB,FGG,FLNC,GANAB, HADHA,LMNB2,LRP1,MVP,MYH10,PRKAR1A,RPN1,SPTBN1,TNXB	31
Cardiovascular Disease, Organismal Injury and Abnormalities	Aortic aneurysm	0.00213				COL1A1,FBN1,MYH11	3
Cell-To-Cell Signaling and Interaction	Agglutination of cells	0.0022				IGHM,LTF	2
Hematological System Development and Function	Fibrinolysis	0.0022				FGB,FGG	2
Cardiovascular Disease, Organismal Injury and Abnormalities, Skeletal and Muscular Disorders	Fibrosis of myocardium	0.0022				DES,KRT18	2
Cardiovascular Disease, Cardiovascular System Development and Function, Organ Morphology, Organismal Development, Organismal Injury and Abnormalities	Abnormal morphology of left ventricle	0.00228				DES,MYH10,MYH11	3
Cellular Movement	Invasion of tumor cell lines	0.00236		0.197		DCN,DPYSL2,EFEMP1,FBLN1,FBLN2,FSCN1,GNAI3,LCP1,LRP1,TAGLN	10
Cardiovascular Disease, Organismal Injury and Abnormalities	Organismal abnormalities of pulmonary valve	0.0024				MYH11,TPM1	2
Cellular Function and Maintenance	Endocytosis by eukaryotic cells	0.0024	Decreased	-2.39	bias	ATP6V1B2,CLTC,GSN,LRP1,LUM,MFGE8	6
Organismal Survival	Survival of organism	0.00242		-1.556		ACTG2,AEBP1,FBN1,GSN,IGHM,KRT18,LTF,MVP,PRKAR1A,XRCC5	10
Developmental Disorder, Hereditary Disorder, Organismal Injury and Abnormalities, Skeletal and Muscular Disorders	Autosomal recessive muscular dystrophy	0.00244				COL6A2,COL6A3,DES	3
Cancer, Organismal Injury and Abnormalities	Liquid tumor	0.00251				COL12A1,COL1A1,COL1A2,COL6A2,DES,FGG,FLNC,GSN,KRT18,LDHB,LUM,MYH10, MYH11,MYL9,SELENBP1,TNXB,TPM2	17
Hematological System Development and Function, Organismal Functions	Flow of blood	0.0026				DPYSL2,GSN,LRP1	3
Cellular Function and Maintenance	Organization of cells	0.0026				FBLN1,PRKAR1A,TPM1	3
Neurological Disease, Skeletal and Muscular Disorders	Neuromuscular disease	0.00268				AEBP1,ATP6V1B2,CA2,CD55,FARSB,FGG,LDHB,LTF,STOM,TNXB,TPM3	11
Developmental Disorder, Hereditary Disorder, Organismal Injury and Abnormalities	Dwarfism	0.00272				COL1A1,FBN1,PRKAR1A,XRCC5	4
Cardiovascular Disease, Organismal Injury and Abnormalities, Skeletal and Muscular Disorders	Dilated cardiomyopathy	0.0028				DES,FLNC,MYH11,PRKAR1A,TPM1	5
Hereditary Disorder, Neurological Disease, Organismal Injury and Abnormalities	Autosomal recessive progressive encephalopathy	0.00281				LMNB2,MPZ	2
Organismal Functions	Weakness	0.00293				ACTA1,DES,LUM,MPZ	4
Organismal Injury and Abnormalities, Renal and Urological Disease	Proximal tubular toxicity	0.00294				FBN1,FGB,HADHA	3
Cardiovascular Disease, Cardiovascular System Development and Function, Organismal Injury and Abnormalities, Tissue Morphology	Abnormal morphology of blood vessel	0.00295				COL1A1,FBLN1,FBN1,LUM,MYH11	5
Cancer, Hematological Disease, Organismal Injury and Abnormalities	Bone marrow neoplasm	0.00297				COL12A1,COL6A2,DES,FGG,FLNC,GSN,KRT18,LDHB,LUM,MYH10,MYH11,MYL9,TNXB, TPM2	14
Endocrine System Disorders, Gastrointestinal Disease, Immunological Disease, Metabolic Disease, Organismal Injury and Abnormalities	Insulin-dependent diabetes mellitus	0.00298				CA2,COL1A2,GANAB,IGHM,LCP1,MYH11,TNXB	7
Cellular Assembly and Organization, Cellular Function and Maintenance, Tissue Development	Formation of actin stress fibers	0.00299		1.98		LRP1,MYH11,TPM1,TPM2,TPM3	5
Cellular Assembly and Organization, Cellular Compromise	Retraction of cellular protrusions	0.00303				DPYSL2,GSN,MYH10	3
Infectious Diseases	Infection by Picornaviridae	0.00303				CD55,CLTC	2
Cellular Movement, Hematological System Development and Function, Immune Cell Trafficking	Migration of peripheral blood lymphocytes	0.00303				CLTC,LCP1	2
Cell Signaling, Cellular Assembly and Organization, Post-Translational Modification, Protein Synthesis	Nucleation of actin	0.00303				ACTA1,GSN	2
Cardiovascular Disease, Developmental Disorder, Organismal Injury and Abnormalities	Overriding aorta	0.00303				MYH10,TPM1	2
Organ Morphology, Organismal Development, Organismal Injury and Abnormalities, Skeletal and Muscular Disorders, Skeletal and Muscular System Development and Function	Abnormal morphology of quadriceps femoris	0.00303				COL12A1	1
Lipid Metabolism, Molecular Transport, Small Molecule Biochemistry	Accumulation of C10:1 dicarboxylic acid	0.00303				HADHA	1
Lipid Metabolism, Molecular Transport, Small Molecule Biochemistry	Accumulation of C14:1 fatty acid	0.00303				HADHA	1
Cell Morphology, Cellular Assembly and Organization	Accumulation of milk fat globules	0.00303				MFGE8	1
Lipid Metabolism, Molecular Transport, Small Molecule Biochemistry	Accumulation of myristic acid	0.00303				HADHA	1
Lipid Metabolism, Molecular Transport, Small Molecule Biochemistry	Accumulation of sebacic acid	0.00303				HADHA	1
Lipid Metabolism, Molecular Transport, Small Molecule Biochemistry	Accumulation of suberic acid	0.00303				HADHA	1
Connective Tissue Disorders, Developmental Disorder, Hereditary Disorder, Metabolic Disease, Organismal Injury and Abnormalities, Skeletal and Muscular Disorders	Acrodysostosis with hormone resistance type 1	0.00303				PRKAR1A	1
Connective Tissue Disorders, Developmental Disorder, Hereditary Disorder, Organismal Injury and Abnormalities, Skeletal and Muscular Disorders	Acrodysostosis without hormone resistance type 1	0.00303				PRKAR1A	1
Connective Tissue Disorders, Developmental Disorder, Hereditary Disorder, Organismal Injury and Abnormalities, Skeletal and Muscular Disorders	Acromicric dysplasia	0.00303				FBN1	1
Lipid Metabolism, Nucleic Acid Metabolism, Small Molecule Biochemistry	Activation of 5, 6-dichloro-7,7,7-trifluoro-4-thia-5-heptenoyl-coenzyme A	0.00303				HADHA	1
DNA Replication, Recombination, and Repair	Allelic exclusion of DNA	0.00303				IGHM	1
Antigen Presentation, Cancer, Cell-To-Cell Signaling and Interaction, Inflammatory Response, Organismal Injury and Abnormalities	Allostimulatory capacity of glioma cells	0.00303				DCN	1
Cancer, Cell Death and Survival, Organismal Injury and Abnormalities, Tumor Morphology	Anoikis of mammary tumor cells	0.00303				TPM1	1
Cardiovascular System Development and Function, Cell Morphology, Cell-To-Cell Signaling and Interaction, Cellular Assembly and Organization, Organ Morphology, Organismal Development, Skeletal and Muscular System Development and Function, Tissue Morphology	Architecture of intercalated disks	0.00303				DES	1
Cancer, Cell Cycle, Organismal Injury and Abnormalities	Arrest in G1 phase of colon carcinoma cells	0.00303				DCN	1
Cell Cycle	Arrest in cell cycle progression of blood platelets	0.00303				COL1A1	1
Cancer, Cellular Development, Cellular Growth and Proliferation, Hematological Disease, Immunological Disease, Organismal Injury and Abnormalities, Tumor Morphology	Arrest in growth of B cell lymphoma cells	0.00303				IGHM	1
Cellular Assembly and Organization	Association of actin stress fibers	0.00303				TPM1	1
Cellular Assembly and Organization	Association of mitochondrial outer membrane	0.00303				MPZ	1
Dermatological Diseases and Conditions, Organismal Injury and Abnormalities	Atrophoderma vermiculatum	0.00303				LRP1	1
Cell-To-Cell Signaling and Interaction	Attachment of thyroid tumor cell lines	0.00303				LRP1	1
Cell Morphology, Cellular Function and Maintenance	Autophagy of hepatic stellate cells	0.00303				SERPINH1	1
Cancer, Cardiovascular Disease, Dermatological Diseases and Conditions, Hereditary Disorder, Organismal Injury and Abnormalities	Autosomal dominant Carney complex type 1	0.00303				PRKAR1A	1
Hereditary Disorder, Neurological Disease, Organismal Injury and Abnormalities, Skeletal and Muscular Disorders	Autosomal dominant Charcot-Marie-Tooth disease type 1B	0.00303				MPZ	1
Developmental Disorder, Hereditary Disorder, Metabolic Disease, Neurological Disease, Ophthalmic Disease, Organismal Injury and Abnormalities	Autosomal dominant Finnish type amyloidosis	0.00303				GSN	1
Connective Tissue Disorders, Developmental Disorder, Hereditary Disorder, Organismal Injury and Abnormalities, Skeletal and Muscular Disorders	Autosomal dominant Marfan syndrome	0.00303				FBN1	1
Auditory Disease, Dermatological Diseases and Conditions, Developmental Disorder, Hereditary Disorder, Neurological Disease, Organismal Injury and Abnormalities, Skeletal and Muscular Disorders	Autosomal dominant congenital deafness with onychodystrophy	0.00303				ATP6V1B2	1
Hereditary Disorder, Ophthalmic Disease, Organismal Injury and Abnormalities	Autosomal dominant isolated ectopia lentis 1	0.00303				FBN1	1
Connective Tissue Disorders, Developmental Disorder, Hereditary Disorder, Metabolic Disease, Organismal Injury and Abnormalities, Skeletal and Muscular Disorders	Autosomal dominant osteogenesis imperfecta type I	0.00303				COL1A1	1
Developmental Disorder, Hereditary Disorder, Organismal Injury and Abnormalities, Renal and Urological Disease	Autosomal dominant polycystic kidney disease type 3	0.00303				GANAB	1
Connective Tissue Disorders, Developmental Disorder, Hereditary Disorder, Immunological Disease, Organismal Injury and Abnormalities, Skeletal and Muscular Disorders	Autosomal recessive Bethlem myopathy	0.00303				COL6A2	1
Connective Tissue Disorders, Developmental Disorder, Hereditary Disorder, Organismal Injury and Abnormalities, Skeletal and Muscular Disorders	Autosomal recessive Marfan syndrome	0.00303				FBN1	1
Connective Tissue Disorders, Developmental Disorder, Hereditary Disorder, Metabolic Disease, Organismal Injury and Abnormalities, Skeletal and Muscular Disorders	Autosomal recessive osteopetrosis type 3	0.00303				CA2	1
Connective Tissue Disorders, Developmental Disorder, Hereditary Disorder, Immunological Disease, Organismal Injury and Abnormalities, Skeletal and Muscular Disorders	Bethlem myopathy type 2	0.00303				COL12A1	1
Cell Morphology, Organismal Injury and Abnormalities	Blebbing of neuroblastoma cell lines	0.00303				DPYSL2	1
Developmental Disorder, Hereditary Disorder, Organismal Injury and Abnormalities, Skeletal and Muscular Disorders	Cap myopathy 1	0.00303				TPM3	1
Developmental Disorder, Hereditary Disorder, Organismal Injury and Abnormalities, Skeletal and Muscular Disorders	Cap myopathy 2	0.00303				TPM2	1
Cardiovascular Disease, Connective Tissue Disorders, Dermatological Diseases and Conditions, Developmental Disorder, Hereditary Disorder, Metabolic Disease, Organismal Injury and Abnormalities, Skeletal and Muscular Disorders	Cardiac valvular form autosomal recessive Ehlers-Danlos syndrome	0.00303				COL1A2	1
Cancer, Cardiovascular Disease, Dermatological Diseases and Conditions, Hereditary Disorder, Organismal Injury and Abnormalities	Carney complex type 2	0.00303				PRKAR1A	1
Cell Morphology, Cellular Movement, Connective Tissue Development and Function	Cell spreading of dermal fibroblasts	0.00303				FBN1	1
Hereditary Disorder, Neurological Disease, Organismal Injury and Abnormalities, Skeletal and Muscular Disorders	Charcot-Marie-Tooth disease axonal type 2J	0.00303				MPZ	1
Hereditary Disorder, Neurological Disease, Organismal Injury and Abnormalities, Skeletal and Muscular Disorders	Charcot-Marie-Tooth disease axonal type 2i	0.00303				MPZ	1
Hereditary Disorder, Neurological Disease, Organismal Injury and Abnormalities, Skeletal and Muscular Disorders	Charcot-Marie-Tooth disease, dominant intermediate type d	0.00303				MPZ	1
Gastrointestinal Disease, Organismal Injury and Abnormalities	Chronic intestinal pseudo-obstruction	0.00303				ACTG2	1
Cellular Assembly and Organization	Cleavage of actin filaments	0.00303				GSN	1
Carbohydrate Metabolism, Lipid Metabolism, Molecular Transport, Small Molecule Biochemistry	Co-localization of phosphatidylserine	0.00303				IGHM	1
Organismal Injury and Abnormalities, Respiratory Disease, Skeletal and Muscular Disorders	Collapse of diaphragm	0.00303				FBN1	1
Cancer, Cellular Growth and Proliferation, Hematological Disease, Immunological Disease, Organismal Injury and Abnormalities	Colony formation of T-cell non-Hodgkin lymphoma	0.00303				DCN	1
Cancer, Cellular Development, Cellular Growth and Proliferation, Organismal Injury and Abnormalities, Tumor Morphology	Colony formation of colon carcinoma cells	0.00303				DCN	1
Hereditary Disorder, Metabolic Disease, Organismal Injury and Abnormalities	Combined oxidative phosphorylation deficiency 22	0.00303				ATP5F1A	1
Cell-To-Cell Signaling and Interaction, Nervous System Development and Function, Skeletal and Muscular System Development and Function	Compound action potential of muscle	0.00303				MPZ	1
Developmental Disorder, Hereditary Disorder, Organismal Injury and Abnormalities, Skeletal and Muscular Disorders	Congenital actin myopathy with cores	0.00303				ACTA1	1
Developmental Disorder, Hereditary Disorder, Organismal Injury and Abnormalities, Skeletal and Muscular Disorders	Congenital muscular dystrophy with rigid spine	0.00303				ACTA1	1
Developmental Disorder, Hereditary Disorder, Ophthalmic Disease, Organismal Injury and Abnormalities	Congenital stromal corneal dystrophy	0.00303				DCN	1
Skeletal and Muscular System Development and Function	Contractility of skeletal muscle tissue	0.00303				COL6A3	1
Cell Cycle, Cellular Movement	Cytokinesis of colony-forming erythroid cells	0.00303				MYH10	1
Cellular Assembly and Organization, Cellular Growth and Proliferation, Nervous System Development and Function	Cytostasis of neurites	0.00303				MYH10	1
Cell-To-Cell Signaling and Interaction, Cellular Compromise	Damage of neuromuscular junctions	0.00303				CD55	1
Organ Morphology	Deformation of skin	0.00303				TNXB	1
Cellular Compromise	Degeneration of mitochondrial matrix	0.00303				DES	1
Organismal Injury and Abnormalities, Reproductive System Disease	Delay in collapse of mammary alveolus	0.00303				MFGE8	1
Cell-To-Cell Signaling and Interaction, Nervous System Development and Function	Delay in conduction of nerves	0.00303				MPZ	1
Cell Death and Survival	Delay in initiation of apoptosis of peripheral blood neutrophils	0.00303				LTF	1
Cell Death and Survival	Delay in initiation of repopulation of adipocytes	0.00303				MFGE8	1
Cellular Assembly and Organization	Density of collagen fibrils	0.00303				TNXB	1
Cell-To-Cell Signaling and Interaction	Detachment of thyroid tumor cell lines	0.00303				LRP1	1
Cellular Assembly and Organization	Development of filamentous network	0.00303				FBN1	1
Cellular Development, Cellular Growth and Proliferation, Embryonic Development, Hematological System Development and Function, Hematopoiesis, Lymphoid Tissue Structure and Development, Organ Development, Organismal Development, Tissue Development	Development of subcapsular sinus macrophages	0.00303				IGHM	1
Organismal Development	Development of tunica media	0.00303				FBN1	1
Cardiovascular System Development and Function, Tissue Morphology	Diameter of aortic root	0.00303				FBN1	1
Nervous System Development and Function, Tissue Morphology	Diameter of axon bundle	0.00303				MPZ	1
Cardiovascular System Development and Function, Organ Development, Organ Morphology, Skeletal and Muscular System Development and Function	Diastolic relaxation of cardiac muscle	0.00303				TPM1	1

## Sheet: Table I_Selected
Categories	Diseases or Functions Annotation	p-Value	Predicted Activation State	Activation z-score	Molecules	# Molecules
Dermatological Diseases and Conditions, Organismal Injury	Burn	2.07e-08			COL12A1,COL14A1,COL1A1,COL1A2,COL4A2,COL6A2,COL6A3	7
and Abnormalities
Organismal Injury and Abnormalities	Wound	3.56e-06			AEBP1,COL1A1,FGB,GSN,LTF,LUM,PRKAR1A,TPM1	8
Cardiovascular System Development and Function	Morphology of vessel	8.5e-06			CNN1,COL1A1,FBLN1,FBN1,IGHM,LUM,MYH10,MYH11,SERPINH1	9
Cell Death and Survival	Cell death	1.97e-05	Increased	2.035	ASS1,ATP5F1A,CD55,CLTC,COL1A1,COL4A2,DCN,DES,EFEMP1,FBLN1,FBN1,GNAI3,GSN,HADHA,	33
					IGHG3,IGHM,KRT18,LRP1,LTF,LUM,MFGE8,MPZ,MVP,MYH10,MYH11,PRKAR1A,SELENBP1,
					SERPINB4,SERPINH1,SPTBN1,TPM1,TPM3,XRCC5
Cell Death and Survival	Necrosis	9.71e-05	Increased	2.009	ASS1,ATP5F1A,CD55,CLTC,COL1A1,COL4A2,DCN,DES,EFEMP1,FBLN1,GSN,HADHA,IGHM,KRT18,	27
					LRP1,LTF,LUM,MFGE8,MVP,MYH10,MYH11,PRKAR1A,SERPINB4,SERPINH1,SPTBN1,TPM1,XRCC5
Cell-To-Cell Signaling and Interaction	Aggregation of cells	0.000119		0.06	COL14A1,FGB,FGG,GSN,IGHM,LTF,MPZ,MYH10	8
Inflammatory Response, Organismal Injury and	Inflammation of organ	0.000197		1.969	CA2,CD55,COL1A1,COL1A2,DCN,DPYSL2,GSN,IGHM,KRT18,LTF,MFGE8,MYH10,MYL9,SELENBP1,	17
Abnormalities					SERPINB4,TPM1,TPM3
Inflammatory Response	Antibody response	0.000309			DCN,IGHM,LCP1,LTF,XRCC5	5
Cellular Movement, Immune Cell Trafficking	Leukocyte migration	0.000332		-0.55	CD55,CLTC,COL1A1,DCN,DPYSL2,FGB,GNAI3,GSN,LCP1,LRP1,LTF,LUM,MPZ	13
Dermatological Diseases and Conditions, Inflammatory	Dermatitis	0.000435			CD55,DPYSL2,GSN,IGHM,MYL9,SERPINB4,TPM1,TPM3	8
Disease, Inflammatory Response, Organismal Injury and
Abnormalities
Antimicrobial Response	Immune protection of organism	0.00049			DCN,IGHM	2
Cardiovascular Disease	Vascular lesion	0.000579			COL1A1,FBN1,FGG,LRP1,MPZ,MYH11	6
Cell Cycle, Cellular Movement	Cytokinesis	0.000608			GNAI3,MYH10,MYL9,SEPT7,TPM1	5
Cardiovascular Disease, Organismal Injury and	Formation of vascular lesion	0.000699			COL1A1,FBN1,FGG,LRP1	4
Abnormalities
Inflammatory Response	Host defense	0.0015			FGB,FGG	2
Cardiovascular System Development and Function,	Attachment of endothelial cells	0.00183			DCN,FBN1	2
Cell-To-Cell Signaling and Interaction
